# Supplementary material for: Atrophic Gastritis: A Related Factor for Osteoporosis in Elderly Women
Source: PLoS One. 2014 Jul 8;9(7):e101852. doi: 10.1371/journal.pone.0101852 (PMC4087012; doi:10.1371/journal.pone.0101852)
Supplement: Table S1 — Data of atrophic gastritis, bone mineral density, and other related variables. (XLS) [file pone.0101852.s001.xls]

## Sheet: CAG_BMD
ID	CAG	L_osteo_2cat	F_osteo_2cat	Osteoporosis	L_osteo_3cat	F_osteo_3cat	AGE	lnAge	Age_2cat_70	BMI	lnBMI	BMI_2	SBP	lnSBP	DBP	lnDBP	Hb	lnHb	TC	lnTC	TG	lnTG	TG_2cat	HDL	lnHDL	HDL_2cat	LDL	lnLDL	GLU	lnGlu	URIC	lnUric	Alcohol	Smoking	Exercise	Exercise_2	G_Bx_Helico	BMDL	BMDL_T	BMDF	BMDF_T
1	0	2	1	2	3	2	68	4.21951	1	23.5	3.157	1	130	4.86753	80	4.38203	13.1	2.57261	181	5.1985	289	5.66643	2	33	3.49651	1	125	4.82831	85	4.44265	4	1.38629	0	0	1	1		0.702	-2.6	0.582	-2.1
2	1	1	1	1	2	2	62	4.12713	1	23.4	3.15274	1	110	4.70048	70	4.2485	13.4	2.59525	197	5.2832	113	4.72739	1	51	3.93183	2	135	4.90527	90	4.49981	3.5	1.25276	0	0	2	2		0.868	-1.2	0.698	-1
3	0	1	1	1	2	2	62	4.12713	1	24.9	3.21487	1	120	4.78749	80	4.38203	14.8	2.69463	201	5.3033	164	5.09987	1	58	4.06044	2	110	4.70048	109	4.69135	4.7	1.54756	0	0	1	1		0.805	-1.8	0.541	-2.1
4	0	1	1	1	2	2	64	4.15888	1	22.6	3.11795	1	130	4.86753	80	4.38203	13	2.56495	204	5.31812	184	5.21494	1	56	4.02535	2	133	4.89035	87	4.46591	3.6	1.28093	0	0	4	2	0	0.659	-2.1	0.641	-1.5
5	0	1	1	1	1	2	60	4.09434	1	31.5	3.44999	2	120	4.78749	70	4.2485	13.4	2.59525	230	5.43808	424	6.04973	2	43	3.7612	1	144	4.96981	114	4.7362	7.6	2.02815	0	0	1	1		0.842	-0.5	0.689	-1.1
6	1	1	2	2	2	3	68	4.21951	1	21.8	3.08191	1	130	4.86753	80	4.38203	14.7	2.68785	199	5.2933	120	4.78749	1	65	4.17439	2	128	4.85203	90	4.49981	5.4	1.6864	0	0	1	1	1	0.813	-1.7	0.456	-3.2
7	1	2	1	2	3	2	67	4.20469	1	27.9	3.32863	2	130	4.86753	70	4.2485	15	2.70805	181	5.1985	279	5.63121	2	40	3.68888	1	101	4.61512	154	5.03695	4.7	1.54756	0	0	2	2	1	0.625	-3.3	0.566	-2.2
8	1	1	1	1	2	2	63	4.14313	1	24.5	3.19867	1	110	4.70048	70	4.2485	12.6	2.5337	143	4.96284	89	4.48864	1	61	4.11087	2	75	4.31749	92	4.52179	3.3	1.19392	0	0	1	1		0.783	-1.9	0.643	-1.5
9	1	1	1	1	2	2	61	4.11087	1	29.6	3.38777	2	120	4.78749	80	4.38203	13.6	2.61007	163	5.09375	86	4.45435	1	41	3.71357	1	110	4.70048	75	4.31749	3.4	1.22378	0	0	2	2		0.73	-2.4	0.69	-1.1
10	0	1	1	1	2	2	66	4.18965	1	25.6	3.24259	2	120	4.78749	70	4.2485	12.8	2.54945	164	5.09987	91	4.51086	1	35	3.55535	1	97	4.57471	97	4.57471	4	1.38629	0	0	1	1	1	0.845	-1.4	0.63	-1.6
11	0	2	1	2	3	2	65	4.17439	1	22.8	3.12676	1	110	4.70048	60	4.09434	13.4	2.59525	188	5.23644	59	4.07754	1	58	4.06044	2	108	4.68213	89	4.48864	4.1	1.41099	0	0	1	1	0	0.668	-2.9	0.569	-2.2
12	1	1	1	1	1	1	64	4.15888	1	23.5	3.157	1	130	4.86753	70	4.2485	15.2	2.7213	210	5.34711	93	4.5326	1	63	4.14313	2	111	4.70953	92	4.52179	3.9	1.36098	0	0	2	2	1	1.001	0.5	0.807	0
13	1	2	2	2	3	3	74	4.30407	2	26.1	3.26194	2	130	4.86753	80	4.38203	12	2.48491	197	5.2832	192	5.2575	1	47	3.85015	1	132	4.8828	96	4.56435	5.4	1.6864	0	0	1	1	0	0.714	-2.5	0.484	-3
14	0	1	1	1	2	2	67	4.20469	1	25.4	3.23475	2	90	4.49981	60	4.09434	12.6	2.5337	246	5.50533	100	4.60517	1	67	4.20469	2	139	4.93447	85	4.44265	5.2	1.64866	0	0	4	2		0.789	-1.9	0.554	-2.3
15	0	1	1	1	1	2	64	4.15888	1	21.9	3.08649	1	130	4.86753	50	3.91202	12.5	2.52573	152	5.02388	274	5.61313	2	41	3.71357	1	67	4.20469	138	4.92725	3.5	1.25276	0	0	3	2		0.941	-0.6	0.66	-1.3
16	1	2	1	2	3	2	60	4.09434	1	21.1	3.04927	1	120	4.78749	70	4.2485	13.3	2.58776	152	5.02388	168	5.12396	1	36	3.58352	1	85	4.44265	98	4.58497	4.1	1.41099	0	0	1	1	0	0.689	-2.8	0.627	-1.6
17	1	1	1	1	1	2	62	4.12713	1	29.6	3.38777	2	140	4.94164	70	4.2485	12	2.48491	238	5.47227	75	4.31749	1	66	4.18965	2	133	4.89035	89	4.48864	3.5	1.25276	0	0	2	2		0.915	-0.8	0.59	-2
18	1	2	1	2	3	2	65	4.17439	1	25.7	3.24649	2	130	4.86753	80	4.38203	14.2	2.65324	224	5.41165	233	5.45104	2	39	3.66356	1	133	4.89035	84	4.43082	5.5	1.70475	0	0	2	2		0.71	-2.6	0.608	-1.8
19	1	2	1	2	3	2	67	4.20469	1	18.4	2.91235	1	130	4.86753	80	4.38203	12.4	2.5177	185	5.22036	152	5.02388	1	57	4.04305	2	102	4.62497	101	4.61512	2.8	1.02962	0		1	1	0	0.691	-2.7	0.575	-2.1
20	0	1	1	1	2	2	64	4.15888	1	22.7	3.12236	1	130	4.86753	70	4.2485	13.7	2.6174	154	5.03695	109	4.69135	1	42	3.73767	1	90	4.49981	101	4.61512	4.1	1.41099	0	0	1	1		0.727	-2.4	0.607	-1.8
21	1	1	1	1	2	1	67	4.20469	1	24	3.17805	1	110	4.70048	70	4.2485	14.3	2.66026	171	5.14166	150	5.01064	1	37	3.61092	1	102	4.62497	83	4.41884	4.7	1.54756	0	0	1	1		0.798	-1.2	0.704	-0.9
22	1	1	1	1	1	2	68	4.21951	1	27.3	3.30689	2	140	4.94164	60	4.09434	13	2.56495	169	5.1299	145	4.97673	1	42	3.73767	1	100	4.60517	92	4.52179	4.5	1.50408	0	0	2	2		0.972	-0.3	0.593	-2
23	0	1	1	1	1	2	61	4.11087	1	25.9	3.25424	2	120	4.78749	70	4.2485	13.2	2.58022	157	5.05625	172	5.14749	1	51	3.93183	2	98	4.58497	82	4.40672	3.9	1.36098	0	0	1	1		1.035	0.2	0.689	-1.1
24	1	2	1	2	3	2	60	4.09434	1	22.2	3.10009	1	110	4.70048	80	4.38203	14.4	2.66723	217	5.3799	403	5.99894	2	43	3.7612	1	109	4.69135	95	4.55388	5.4	1.6864	0	0	1	1		0.555	-3.9	0.695	-1
25	1	1	1	1	2	2	64	4.15888	1	23.2	3.14415	1	120	4.78749	80	4.38203	13.4	2.59525	175	5.16479	156	5.04986	1	57	4.04305	2	95	4.55388	83	4.41884	4.8	1.56862	0	0	1	1		0.772	-2	0.642	-1.5
26	1	2	1	2	3	2	60	4.09434	1	21.9	3.08649	1	120	4.78749	70	4.2485	7.9	2.06686	150	5.01064	117	4.76217	1	61	4.11087	2	82	4.40672	86	4.45435	7.5	2.0149	0	0	1	1	1	0.654	-3.1	0.554	-2.3
27	0	1	1	1	1	1	64	4.15888	1	23.1	3.13983	1	100	4.60517	60	4.09434	13.1	2.57261	189	5.24175	152	5.02388	1	31	3.43399	1	145	4.97673	110	4.70048	4.2	1.43508	0	0	4	2		0.989	-0.1	0.792	-0.1
28	1	1	1	1	2	1	63	4.14313	1	20.1	3.00072	1	120	4.78749	70	4.2485	12.6	2.5337	130	4.86753	180	5.19296	1	29	3.3673	1	76	4.33073	76	4.33073	3.1	1.1314	0	0				0.77	-2.1	0.739	-0.6
29	0	1	1	1	2	2	64	4.15888	1	21.6	3.07269	1	100	4.60517	50	3.91202	13.3	2.58776	230	5.43808	114	4.7362	1	66	4.18965	2	145	4.97673	89	4.48864	4.3	1.45862	0	0	2	2		0.821	-1.6	0.573	-2.1
30	0	1	1	1	1	2	62	4.12713	1	28.9	3.36384	2	140	4.94164	80	4.38203	14	2.63906	157	5.05625	176	5.17048	1	48	3.8712	1	87	4.46591	103	4.63473	6.3	1.84055	0	0	4	2		1.004	0	0.678	-1.2
31	0	1	1	1	2	2	65	4.17439	1	27.4	3.31054	2	120	4.78749	70	4.2485	12.6	2.5337	137	4.91998	58	4.06044	1	75	4.31749	2	60	4.09434	86	4.45435	4.7	1.54756	1	0	2	2		0.891	-1	0.577	-2.1
32	0	1	1	1	2	2	60	4.09434	1	24.9	3.21487	1	110	4.70048	70	4.2485	12.1	2.49321	204	5.31812	126	4.83628	1	41	3.71357	1	125	4.82831	86	4.45435	5.2	1.64866	0	0	1	1		0.795	-1.8	0.681	-1.1
33	0	1	1	1	2	2	65	4.17439	1	27.5	3.31419	2	120	4.78749	70	4.2485	13.3	2.58776	227	5.42495	190	5.24702	1	46	3.82864	1	165	5.10595	100	4.60517	6.5	1.8718	0	0	1	1		0.782	-1.9	0.627	-1.6
34	0	1	1	1	1	1	65	4.17439	1	19.6	2.97553	1	110	4.70048	60	4.09434	12.7	2.5416	139	4.93447	65	4.17439	1	50	3.91202	2	72	4.27667	104	4.64439	4.2	1.43508	0	0	1	1		1.157	1.3	0.746	-0.5
35	0	1	1	1	1	1	60	4.09434	1	21.1	3.04927	1	110	4.70048	60	4.09434	13.3	2.58776	223	5.40717	131	4.8752	1	46	3.82864	1	166	5.11199	96	4.56435	5.7	1.74047	1	1	3	2	1	0.961	-0.4	0.834	0.3
36	0	1	1	1	2	2	62	4.12713	1	25.1	3.22287	2	130	4.86753	90	4.49981	15	2.70805	222	5.40268	92	4.52179	1	51	3.93183	2	166	5.11199	91	4.51086	4.5	1.50408	0	0	1	1	1	0.74	-2.3	0.621	-1.7
37	1	1	1	1	2	2	63	4.14313	1	21.2	3.054	1	120	4.78749	70	4.2485	14.3	2.66026	181	5.1985	113	4.72739	1	49	3.89182	1	123	4.81218	110	4.70048	4.3	1.45862		0	4	2	1	0.766	-2.1	0.546	-2.4
38	0	1	1	1	1	2	61	4.11087	1	23.2	3.14415	1	150	5.01064	80	4.38203	12.4	2.5177	275	5.61677	304	5.71703	2	72	4.27667	2	141	4.94876	102	4.62497	3.6	1.28093	1	0	1	1		0.919	-0.8	0.652	-1.4
39	0	1	1	1	1	1	63	4.14313	1	25.6	3.24259	2	110	4.70048	60	4.09434	13.8	2.62467	196	5.27811	143	4.96284	1	34	3.52636	1	123	4.81218	85	4.44265	5.4	1.6864	1	1	1	1		0.914	-0.8	0.756	-0.4
40	0	2	1	2	3	2	72	4.27667	2	23.5	3.157	1	130	4.86753	70	4.2485	10.8	2.37955	116	4.75359	84	4.43082	1	36	3.58352	1	65	4.17439	101	4.61512	4.3	1.45862	0	0	2	2	1	0.608	-3.5	0.619	-1.7
41	0	1	1	1	2	1	67	4.20469	1	25.1	3.22287	2	130	4.86753	80	4.38203	15.1	2.71469	209	5.34233	173	5.15329	1	60	4.09434	2	112	4.7185	96	4.56435	5.6	1.72277	0	0	1	1		0.768	-1.8	0.779	-0.6
42	1	1	1	1	1	2	60	4.09434	1	24.1	3.18221	1	110	4.70048	60	4.09434	14.3	2.66026	204	5.31812	122	4.80402	1	71	4.26268	2	111	4.70953	83	4.41884	6.1	1.80829	0	0	1	1		0.897	-0.9	0.666	-1.3
43	1	1	1	1	2	2	73	4.29046	2	26.7	3.28466	2	140	4.94164	70	4.2485	11.8	2.4681	160	5.07517	102	4.62497	1	55	4.00733	2	97	4.57471	95	4.55388	4.1	1.41099	0	0	3	2		0.868	-1.2	0.655	-1.4
44	1	2	1	2	3	2	70	4.2485	2	20.3	3.01062	1	140	4.94164	70	4.2485	12.7	2.5416	219	5.38907	207	5.33272	2	53	3.97029	2	145	4.97673	134	4.89784	3	1.09861	0	0				0.616	-3.4	0.629	-1.6
45	1	1	1	1	1	2	64	4.15888	1	23	3.13549	1	130	4.86753	80	4.38203	13.4	2.59525	239	5.47646	108	4.68213	1	58	4.06044	2	174	5.15906	107	4.67283	3.9	1.36098	0	0	2	2		0.979	-0.2	0.688	-1.1
46	1	1	1	1	1	1	62	4.12713	1	21.7	3.07731	1	120	4.78749	80	4.38203	14.7	2.68785	131	4.8752	337	5.82008	2	52	3.95124	2	42	3.73767	108	4.68213	5	1.60944	1	0	1	1		0.907	-0.9	0.792	-0.1
47	0	2	1	2	3	2	62	4.12713	1	22.6	3.11795	1	120	4.78749	70	4.2485	13.2	2.58022	164	5.09987	77	4.34381	1	49	3.89182	1	108	4.68213	127	4.84419	5.4	1.6864	0	0	1	1		0.719	-2.5	0.602	-1.9
48	0	2	1	2	3	2	61	4.11087	1	22.9	3.13114	1	140	4.94164	80	4.38203	12.3	2.5096	151	5.01728	90	4.49981	1	30	3.4012	1	110	4.70048	89	4.48864	5.1	1.62924	0	0	1	1		0.684	-2.8	0.604	-1.9
49	0	1	1	1	2	2	79	4.36945	2	28.6	3.35341	2	140	4.94164	70	4.2485	14.3	2.66026	167	5.11799	95	4.55388	1	42	3.73767	1	95	4.55388	94	4.54329	5	1.60944	0	0	1	1		0.802	-1.2	0.669	-1.3
50	0	1	1	1	2	2	60	4.09434	1	25.9	3.25424	2	130	4.86753	80	4.38203	14.1	2.64617	210	5.34711	192	5.2575	1	54	3.98898	2	126	4.83628	100	4.60517	4.9	1.58924	0	0	3	2	1	0.872	-1.2	0.636	-1.6
51	0	1	1	1	2	1	60	4.09434	1	28.9	3.36384	2	100	4.60517	70	4.2485	14	2.63906	163	5.09375	82	4.40672	1	77	4.34381	2	79	4.36945	122	4.80402	4	1.38629	1	0	1	1	0	0.824	-1.6	0.793	-0.1
52	1	1	1	1	1	2	60	4.09434	1	21.5	3.06805	1	120	4.78749	60	4.09434	13.8	2.62467	175	5.16479	99	4.59512	1	41	3.71357	1	108	4.68213	84	4.43082	4	1.38629	0	0	1	1	0	0.912	-0.8	0.63	-1.6
53	1	1	1	1	1	2	65	4.17439	1	27.3	3.30689	2	120	4.78749	70	4.2485	14.3	2.66026	221	5.39816	115	4.74493	1	66	4.18965	2	142	4.95583	86	4.45435	4.3	1.45862	0	0	1	1		1.003	0	0.667	-1.3
54	1	1	1	1	2	2	60	4.09434	1	24.1	3.18221	1	120	4.78749	70	4.2485	14.1	2.64617	168	5.12396	82	4.40672	1	73	4.29046	2	90	4.49981	104	4.64439	4.3	1.45862	0	0	2	2		0.891	-1	0.61	-1.8
55	0	1	1	1	2	2	70	4.2485	2	25.3	3.2308	2	120	4.78749	70	4.2485	13.6	2.61007	197	5.2832	131	4.8752	1	65	4.17439	2	99	4.59512	89	4.48864	3.4	1.22378	0	0	2	2		0.776	-2	0.69	-1.1
56	1	1	1	1	2	2	61	4.11087	1	21.7	3.07731	1	110	4.70048	60	4.09434	13.2	2.58022	189	5.24175	64	4.15888	1	62	4.12713	2	101	4.61512	90	4.49981	4.6	1.52606	0	0	1	1	0	0.775	-2	0.595	-1.9
57	1	2	1	2	3	2	60	4.09434	1	22.3	3.10459	1	90	4.49981	50	3.91202	12	2.48491	175	5.16479	94	4.54329	1	44	3.78419	1	105	4.65396	88	4.47734	4.1	1.41099	0	1	1	1	1	0.635	-3.2	0.575	-2.1
58	0	1	1	1	2	1	60	4.09434	1	22.3	3.10459	1	130	4.86753	70	4.2485	13	2.56495	219	5.38907	165	5.10595	1	49	3.89182	1	150	5.01064	89	4.48864	4.7	1.54756	0	0			1	0.824	-1.6	0.712	-0.9
59	1	2	1	2	3	2	62	4.12713	1	25.1	3.22287	2	120	4.78749	70	4.2485	14	2.63906	173	5.15329	264	5.57595	2	37	3.61092	1	93	4.5326	93	4.5326	3.9	1.36098	0	0	1	1		0.609	-3.5	0.575	-2.1
60	0	2	1	2	3	2	78	4.35671	2	23.5	3.157	1	130	4.86753	80	4.38203	14.2	2.65324	119	4.77912	148	4.99721	1	49	3.89182	1	59	4.07754	92	4.52179	5.1	1.62924	0	0	1	1		0.686	-2.8	0.635	-1.6
61	1	1	1	1	1	2	65	4.17439	1	27.7	3.32143	2	120	4.78749	70	4.2485	12.5	2.52573	186	5.22575	104	4.64439	1	37	3.61092	1	138	4.92725	95	4.55388	4.8	1.56862	0	0	1	1		0.974	-0.3	0.665	-1.3
62	1	1	1	1	2	2	63	4.14313	1	30.9	3.43076	2	150	5.01064	80	4.38203	12.7	2.5416	167	5.11799	192	5.2575	1	60	4.09434	2	90	4.49981	101	4.61512	6.1	1.80829	0	0	1	1		0.765	-2.1	0.596	-1.9
63	0	2	2	2	3	3	67	4.20469	1	19.6	2.97553	1	120	4.78749	70	4.2485	13	2.56495	167	5.11799	97	4.57471	1	25	3.21888	1	131	4.8752	92	4.52179	5.4	1.6864	0	0	1	1		0.63	-3.3	0.535	-2.5
64	1	1	1	1	2	2	65	4.17439	1	21	3.04452	1	120	4.78749	60	4.09434	12.3	2.5096	152	5.02388	197	5.2832	1	34	3.52636	1	89	4.48864	89	4.48864	2.6	0.955511	0	0	1	1		0.772	-2	0.567	-2.2
65	0	2	1	2	3	2	63	4.14313	1	25.2	3.22684	2	150	5.01064	80	4.38203	13.5	2.60269	210	5.34711	278	5.62762	2	46	3.82864	1	134	4.89784	110	4.70048	4.1	1.41099	0	0	3	2		0.721	-2.5	0.589	-2
66	1	1	1	1	2	2	60	4.09434	1	20.4	3.01553	1	90	4.49981	60	4.09434	13.4	2.59525	192	5.2575	46	3.82864	1	75	4.31749	2	102	4.62497	85	4.44265	3.4	1.22378	0	0	1	1		0.817	-1.6	0.64	-1.5
67	0	1	1	1	2	2	60	4.09434	1	21.5	3.06805	1	110	4.70048	70	4.2485	12.7	2.5416	166	5.11199	92	4.52179	1	56	4.02535	2	102	4.62497	89	4.48864	3.5	1.25276	0	0	1	1	0	0.791	-1.9	0.698	-1
68	0	1	1	1	1	2	60	4.09434	1	24.3	3.19048	1	130	4.86753	70	4.2485	13.2	2.58022	243	5.49306	112	4.7185	1	53	3.97029	2	179	5.18739	149	5.00395	4.5	1.50408	0	0	3	2		0.911	-0.8	0.682	-1.1
69	1	1	1	1	2	2	62	4.12713	1	21.2	3.054	1	110	4.70048	60	4.09434	13.1	2.57261	198	5.28827	64	4.15888	1	83	4.41884	2	112	4.7185	74	4.30407	6.1	1.80829	1	0	2	2	1	0.8	-1.8	0.585	-2
70	0	2	1	2	3	2	64	4.15888	1	21	3.04452	1	120	4.78749	70	4.2485	13.4	2.59525	170	5.1358	47	3.85015	1	66	4.18965	2	105	4.65396	77	4.34381	4.2	1.43508	0	0	1	1		0.681	-2.8	0.635	-1.6
71	1	1	1	1	2	2	61	4.11087	1	27.6	3.31782	2	120	4.78749	80	4.38203	12.7	2.5416	251	5.52545	109	4.69135	1	80	4.38203	2	129	4.85981	95	4.55388	4.6	1.52606	0	0	2	2	1	0.808	-1.7	0.661	-1.3
72	0	2	1	2	3	2	70	4.2485	2	26.7	3.28466	2	140	4.94164	60	4.09434	13.1	2.57261	157	5.05625	165	5.10595	1	27	3.29584	1	92	4.52179	94	4.54329	3.6	1.28093	0	0	1	1		0.697	-2.7	0.543	-2.4
73	1	1	1	1	2	1	63	4.14313	1	23.6	3.16125	1	130	4.86753	80	4.38203	13.4	2.59525	188	5.23644	78	4.35671	1	63	4.14313	2	125	4.82831	115	4.74493	4.4	1.4816	0	0	4	2	1	0.833	-1.5	0.705	-0.9
74	0	1	1	1	2	2	63	4.14313	1	25.4	3.23475	2	130	4.86753	70	4.2485	12.9	2.55723	226	5.42053	204	5.31812	2	55	4.00733	2	140	4.94164	105	4.65396	4.6	1.52606	0	0	1	1		0.739	-2.2	0.661	-1.3
75	0	1	1	1	1	1	61	4.11087	1	24.3	3.19048	1	110	4.70048	60	4.09434	11.3	2.4248	149	5.00395	144	4.96981	1	45	3.80666	1	91	4.51086	94	4.54329	4.1	1.41099	0	0	2	2		0.954	-0.9	0.714	-0.8
76	1	1	1	1	2	2	66	4.18965	1	22.1	3.09558	1	110	4.70048	60	4.09434	13	2.56495	167	5.11799	55	4.00733	1	73	4.29046	2	92	4.52179	92	4.52179	4.4	1.4816	0	0	1	1	0	0.753	-2.2	0.642	-1.5
77	0	1	1	1	2	2	61	4.11087	1	26.4	3.27336	2	140	4.94164	80	4.38203	14.5	2.67415	204	5.31812	211	5.35186	2	49	3.89182	1	139	4.93447	93	4.5326	6.9	1.93152	0	0	1	1		0.872	-1.2	0.614	-1.8
78	1	1	1	1	2	2	71	4.26268	2	20.1	3.00072	1	120	4.78749	70	4.2485	13.5	2.60269	241	5.4848	208	5.33754	2	51	3.93183	2	173	5.15329	89	4.48864	5.9	1.77495	0	0	2	2		0.859	-1.3	0.622	-1.7
79	1	2	2	2	3	3	78	4.35671	2	23.6	3.16125	1	150	5.01064	70	4.2485	12.5	2.52573	157	5.05625	112	4.7185	1	33	3.49651	1	114	4.7362	88	4.47734	4.8	1.56862	0	0	2	2	0	0.664	-3	0.491	-2.9
80	0	1	1	1	2	2	61	4.11087	1	23.4	3.15274	1	110	4.70048	70	4.2485	14.6	2.68102	207	5.33272	121	4.79579	1	56	4.02535	2	135	4.90527	94	4.54329	3.5	1.25276	0	0	1	1		0.885	-1.1	0.559	-2.3
81	1	2	2	2	3	3	72	4.27667	2	22.5	3.11352	1	120	4.78749	70	4.2485	12.3	2.5096	252	5.52943	138	4.92725	1	85	4.44265	2	155	5.04343	84	4.43082	3.5	1.25276	0	0	1	1		0.52	-4.2	0.487	-3
82	0	1	1	1	1	1	62	4.12713	1	23	3.13549	1	100	4.60517	60	4.09434	12.4	2.5177	188	5.23644	77	4.34381	1	59	4.07754	2	108	4.68213	91	4.51086	4.8	1.56862	0	0	3	2		1.118	1	0.85	0.4
83	0	2	2	2	3	3	63	4.14313	1	23.4	3.15274	1	140	4.94164	80	4.38203	13.7	2.6174	220	5.39363	141	4.94876	1	55	4.00733	2	155	5.04343	148	4.99721	2.8	1.02962	0	0	1	1		0.621	-3.3	0.528	-2.6
84	0	1	1	1	2	2	62	4.12713	1	25.8	3.25037	2	130	4.86753	60	4.09434	14.4	2.66723	193	5.26269	130	4.86753	1	50	3.91202	2	132	4.8828	110	4.70048	3.2	1.16315	1	0				0.78	-2	0.569	-2.2
85	1	1	1	1	2	2	68	4.21951	1	26.4	3.27336	2	140	4.94164	80	4.38203	13.2	2.58022	190	5.24702	90	4.49981	1	57	4.04305	2	124	4.82028	87	4.46591	4.5	1.50408	0	0	2	2		0.759	-2.1	0.621	-1.7
86	1	2	2	2	3	3	77	4.34381	2	20.8	3.03495	1	130	4.86753	80	4.38203	10.3	2.33214	171	5.14166	141	4.94876	1	60	4.09434	2	99	4.59512	93	4.5326	2.9	1.06471	0	0	1	1	0	0.62	-3.4	0.39	-3.9
87	0	1	1	1	1	1	65	4.17439	1	23.4	3.15274	1	110	4.70048	60	4.09434	12.4	2.5177	215	5.37064	168	5.12396	1	64	4.15888	2	104	4.64439	84	4.43082	3.8	1.335	0	0	2	2		0.934	-0.6	0.824	0.2
88	0	1	1	1	2	2	61	4.11087	1	24.3	3.19048	1	130	4.86753	60	4.09434	15.2	2.7213	160	5.07517	157	5.05625	1	52	3.95124	2	84	4.43082	85	4.44265	5.3	1.66771	0	0			0	0.79	-1.9	0.6	-1.9
89	1	1	2	2	2	3	75	4.31749	2	25.9	3.25424	2	130	4.86753	40	3.68888	13.2	2.58022	161	5.0814	190	5.24702	1	36	3.58352	1	90	4.49981	94	4.54329	3.4	1.22378	0	0	3	2	1	0.732	-2.4	0.52	-2.6
90	1	1	1	1	1	1	74	4.30407	2	30.9	3.43076	2	120	4.78749	70	4.2485	12.9	2.55723	175	5.16479	129	4.85981	1	41	3.71357	1	119	4.77912	74	4.30407	5.9	1.77495	0	0	1	1	1	0.97	-0.3	0.728	-0.7
91	0	2	1	2	3	2	60	4.09434	1	25.9	3.25424	2	120	4.78749	80	4.38203	14.6	2.68102	158	5.0626	113	4.72739	1	49	3.89182	1	99	4.59512	82	4.40672	3.9	1.36098	0	0	4	2		0.718	-2.5	0.615	-1.8
92	0	2	2	2	3	3	60	4.09434	1	23.3	3.14845	1	100	4.60517	50	3.91202	13.7	2.6174	236	5.46383	92	4.52179	1	58	4.06044	2	168	5.12396	84	4.43082	4.5	1.50408	0	0	1	1		0.711	-2.6	0.491	-2.9
93	0	1	1	1	1	2	67	4.20469	1	26.5	3.27714	2	120	4.78749	60	4.09434	13.2	2.58022	211	5.35186	92	4.52179	1	49	3.89182	1	161	5.0814	87	4.46591	3.8	1.335	0	0	2	2	0	0.96	-0.4	0.627	-1.6
94	1	2	2	2	3	3	70	4.2485	2	26.4	3.27336	2	120	4.78749	70	4.2485	13.6	2.61007	180	5.19296	170	5.1358	1	50	3.91202	2	123	4.81218	90	4.49981	6.5	1.8718	0	0				0.625	-3.3	0.499	-2.8
95	0	1	1	1	1	2	69	4.23411	1	26	3.2581	2	130	4.86753	70	4.2485	13	2.56495	174	5.15906	67	4.20469	1	51	3.93183	2	121	4.79579	77	4.34381	5.5	1.70475	0	0	2	2		0.921	-0.7	0.63	-1.6
96	0	1	1	1	2	2	67	4.20469	1	23.6	3.16125	1	110	4.70048	70	4.2485	13.2	2.58022	188	5.23644	98	4.58497	1	45	3.80666	1	133	4.89035	73	4.29046	5.1	1.62924	0	0	3	2		0.841	-1.4	0.588	-2
97	0	1	1	1	2	2	65	4.17439	1	22.1	3.09558	1	100	4.60517	50	3.91202	12.9	2.55723	198	5.28827	157	5.05625	1	48	3.8712	1	137	4.91998	87	4.46591	5.4	1.6864	1	0	1	1		0.728	-2.4	0.642	-1.5
98	0	1	1	1	2	2	66	4.18965	1	35.6	3.57235	2	130	4.86753	80	4.38203	13.1	2.57261	159	5.0689	139	4.93447	1	51	3.93183	2	89	4.48864	92	4.52179	4.2	1.43508	0	0	4	2		0.795	-1.8	0.643	-1.5
99	0	1	1	1	1	2	68	4.21951	1	21.1	3.04927	1	110	4.70048	50	3.91202	14.8	2.69463	185	5.22036	196	5.27811	1	47	3.85015	1	96	4.56435	90	4.49981	4.1	1.41099	0	0	1	1		0.947	-0.5	0.602	-1.9
100	1	2	1	2	3	1	65	4.17439	1	20.8	3.03495	1	100	4.60517	60	4.09434	12.7	2.5416	224	5.41165	81	4.39445	1	53	3.97029	2	173	5.15329	81	4.39445	5.5	1.70475	1	0	2	2		0.654	-3.1	0.759	-0.8
101	1	2	1	2	3	2	67	4.20469	1	29.9	3.39786	2	120	4.78749	80	4.38203	11.2	2.41591	197	5.2832	84	4.43082	1	70	4.2485	2	120	4.78749	102	4.62497	4.6	1.52606	0	0	1	1	0	0.711	-2.6	0.639	-1.9
102	0	1	1	1	2	1	65	4.17439	1	26.3	3.26957	2	120	4.78749	70	4.2485	14	2.63906	199	5.2933	210	5.34711	2	39	3.66356	1	143	4.96284	103	4.63473	7.3	1.98787	0	0	2	2		0.779	-2	0.768	-0.7
103	0	1	1	1	1	1	60	4.09434	1	23	3.13549	1	120	4.78749	70	4.2485	13.1	2.57261	182	5.20401	78	4.35671	1	75	4.31749	2	90	4.49981	92	4.52179	5	1.60944	0	0	4	2	1	1.001	0	0.878	0.2
104	0	1	1	1	1	1	73	4.29046	2	25.9	3.25424	2	140	4.94164	70	4.2485	13.3	2.58776	140	4.94164	216	5.37528	2	40	3.68888	1	74	4.30407	94	4.54329	6.4	1.8563	0	0	2	2	1	0.919	-0.8	0.764	-0.8
105	1	1	1	1	2	1	69	4.23411	1	30.6	3.421	2	150	5.01064	80	4.38203	13.3	2.58776	182	5.20401	105	4.65396	1	55	4.00733	2	122	4.80402	112	4.7185	4.5	1.50408	0	0	2	2		0.883	-1.1	0.777	-0.6
106	1	1	1	1	2	2	60	4.09434	1	20.6	3.02529	1	100	4.60517	60	4.09434	12.4	2.5177	194	5.26786	72	4.27667	1	59	4.07754	2	112	4.7185	94	4.54329	3.7	1.30833	0	0	2	2		0.829	-1.5	0.595	-1.9
107	0	1	1	1	2	2	65	4.17439	1	24.9	3.21487	1	110	4.70048	60	4.09434	14	2.63906	199	5.2933	258	5.55296	2	42	3.73767	1	128	4.85203	99	4.59512	6.2	1.82455	0	0				0.76	-2.1	0.647	-1.5
108	0	2	2	2	3	3	69	4.23411	1	26	3.2581	2	130	4.86753	70	4.2485	12.4	2.5177	260	5.56068	135	4.90527	1	66	4.18965	2	180	5.19296	89	4.48864	4.3	1.45862	1	0	1	1		0.675	-2.9	0.52	-2.6
109	1	2	1	2	3	2	71	4.26268	2	27.2	3.30322	2	110	4.70048	70	4.2485	13.4	2.59525	175	5.16479	355	5.87212	2	42	3.73767	1	97	4.57471	100	4.60517	5.7	1.74047	0	0	1	1		0.707	-2.6	0.533	-2.3
110	1	2	2	2	3	3	67	4.20469	1	23.9	3.17388	1	140	4.94164	70	4.2485	14.5	2.67415	197	5.2832	355	5.87212	2	42	3.73767	1	116	4.75359	80	4.38203	7.8	2.05412	0	0	1	1	0	0.71	-2.6	0.48	-3
111	0	1	1	1	1	2	61	4.11087	1	21.4	3.06339	1	110	4.70048	60	4.09434	13.5	2.60269	192	5.2575	180	5.19296	1	43	3.7612	1	107	4.67283	98	4.58497	5.1	1.62924	0	0	1	1		0.922	-0.7	0.613	-1.8
112	0	1	1	1	1	2	62	4.12713	1	24	3.17805	1	100	4.60517	60	4.09434	14.1	2.64617	179	5.18739	137	4.91998	1	51	3.93183	2	97	4.57471	92	4.52179	4.7	1.54756	0	0	2	2		0.932	-0.6	0.67	-1.2
113	0	2	1	2	3	2	61	4.11087	1	24.4	3.19458	1	130	4.86753	80	4.38203	13	2.56495	238	5.47227	196	5.27811	1	40	3.68888	1	144	4.96981	102	4.62497	3.2	1.16315	0	0	1	1	1	0.669	-2.9	0.666	-1.5
114	1	1	2	2	2	3	60	4.09434	1	22.1	3.09558	1	90	4.49981	60	4.09434	12.7	2.5416	225	5.4161	129	4.85981	1	61	4.11087	2	127	4.84419	85	4.44265	4.1	1.41099	0	0	2	2		0.79	-1.6	0.539	-2.5
115	1	1	1	1	2	2	63	4.14313	1	28	3.3322	2	120	4.78749	50	3.91202	13.5	2.60269	163	5.09375	156	5.04986	1	40	3.68888	1	92	4.52179	95	4.55388	3.8	1.335	0	0	1	1		0.747	-2.3	0.615	-1.8
116	1	1	1	1	2	2	75	4.31749	2	20.8	3.03495	1	150	5.01064	100	4.60517	11.4	2.43361	122	4.80402	61	4.11087	1	57	4.04305	2	61	4.11087	91	4.51086	2.6	0.955511		0	3	2		0.779	-2	0.557	-2.3
117	1	1	1	1	2	2	66	4.18965	1	30.7	3.42426	2	150	5.01064	80	4.38203	13.3	2.58776	204	5.31812	134	4.89784	1	45	3.80666	1	148	4.99721	86	4.45435	4.3	1.45862	0	0	1	1		0.771	-2	0.547	-2.4
118	0	1	1	1	2	2	64	4.15888	1	22.8	3.12676	1	120	4.78749	60	4.09434	12.5	2.52573	171	5.14166	105	4.65396	1	43	3.7612	1	117	4.76217	84	4.43082	3.2	1.16315	0	0	2	2		0.771	-2	0.543	-2.4
119	1	1	1	1	2	2	65	4.17439	1	25	3.21888	2	130	4.86753	70	4.2485	14.7	2.68785	192	5.2575	139	4.93447	1	48	3.8712	1	132	4.8828	130	4.86753	5.8	1.75786	0	0	1	1	1	0.875	-1.1	0.655	-1.4
120	0	1	1	1	1	1	60	4.09434	1	25.6	3.24259	2	110	4.70048	60	4.09434	14	2.63906	153	5.03044	65	4.17439	1	50	3.91202	2	90	4.49981	79	4.36945	3.7	1.30833	0	0	2	2		1.025	0.2	0.802	0
121	0	1	1	1	1	1	78	4.35671	2	30.7	3.42426	2	140	4.94164	70	4.2485	14.3	2.66026	217	5.3799	132	4.8828	1	65	4.17439	2	151	5.01728	96	4.56435	3.9	1.36098	0	0	1	1		1.024	0.2	0.705	-0.9
122	1	1	1	1	2	1	60	4.09434	1	22.4	3.10906	1	120	4.78749	60	4.09434	14	2.63906	176	5.17048	107	4.67283	1	63	4.14313	2	107	4.67283	82	4.40672	4.1	1.41099	1	1	3	2		0.788	-1.9	0.717	-0.8
123	0	1	1	1	2	2	60	4.09434	1	26	3.2581	2	130	4.86753	80	4.38203	16.1	2.77882	187	5.23111	119	4.77912	1	40	3.68888	1	133	4.89035	81	4.39445	5	1.60944	0	0	1	1		0.769	-2.1	0.62	-1.7
124	1	1	2	2	2	3	69	4.23411	1	26.2	3.26576	2	120	4.78749	70	4.2485	12.9	2.55723	206	5.32788	94	4.54329	1	55	4.00733	2	139	4.93447	98	4.58497	4.2	1.43508	0	0	1	1		0.761	-2.1	0.534	-2.5
125	1	1	1	1	1	2	60	4.09434	1	34.7	3.54674	2	120	4.78749	60	4.09434	14.5	2.67415	161	5.0814	223	5.40717	2	43	3.7612	1	83	4.41884	113	4.72739	7.6	2.02815	0	0	1	1		1.151	1.3	0.69	-1.1
126	0	1	1	1	1	1	68	4.21951	1	26.1	3.26194	2	120	4.78749	60	4.09434	13.1	2.57261	206	5.32788	306	5.72359	2	44	3.78419	1	117	4.76217	82	4.40672	3.2	1.16315	0	0	1	1	0	1.086	0.7	0.731	-0.7
127	0	1	1	1	2	2	61	4.11087	1	23.2	3.14415	1	110	4.70048	60	4.09434	13.5	2.60269	231	5.44242	123	4.81218	1	63	4.14313	2	148	4.99721	90	4.49981	2.9	1.06471	0	0	2	2		0.783	-1.9	0.553	-2.3
128	0	1	1	1	2	2	68	4.21951	1	20.3	3.01062	1	130	4.86753	60	4.09434	14.6	2.68102	180	5.19296	76	4.33073	1	57	4.04305	2	98	4.58497	90	4.49981	4.7	1.54756	0	0	3	2		0.816	-1.7	0.651	-1.4
129	1	1	1	1	2	1	61	4.11087	1	22.9	3.13114	1	120	4.78749	60	4.09434	12.1	2.49321	209	5.34233	131	4.8752	1	54	3.98898	2	144	4.96981	91	4.51086	4.3	1.45862	1	1	3	2	1	0.854	-1.3	0.711	-0.9
130	1	2	2	2	3	3	74	4.30407	2	23.5	3.157	1	150	5.01064	80	4.38203	13.3	2.58776	163	5.09375	100	4.60517	1	59	4.07754	2	85	4.44265	95	4.55388	4.2	1.43508	0	0	1	1		0.627	-3.3	0.452	-3.3
131	1	1	1	1	2	2	69	4.23411	1	28.3	3.34286	2	120	4.78749	70	4.2485	12.9	2.55723	203	5.31321	127	4.84419	1	64	4.15888	2	118	4.77068	92	4.52179	4.9	1.58924	0	0	1	1		0.851	-1.3	0.574	-2.1
132	1	1	1	1	1	2	61	4.11087	1	29	3.3673	2	130	4.86753	60	4.09434	11.9	2.47654	218	5.3845	175	5.16479	1	42	3.73767	1	129	4.85981	89	4.48864	4	1.38629	0	1	1	1		1.123	1	0.678	-1.2
133	1	1	1	1	2	2	67	4.20469	1	25	3.21888	2	100	4.60517	60	4.09434	12.9	2.55723	175	5.16479	38	3.63759	1	59	4.07754	2	112	4.7185	74	4.30407	3.6	1.28093	0	0	2	2		0.813	-1.7	0.606	-1.8
134	0	1	1	1	1	2	61	4.11087	1	25.2	3.22684	2	110	4.70048	60	4.09434	13.8	2.62467	139	4.93447	36	3.58352	1	32	3.46574	1	88	4.47734	79	4.36945	3.1	1.1314	0	0	2	2	0	0.945	-0.5	0.686	-1.1
135	1	1	1	1	2	2	66	4.18965	1	25.6	3.24259	2	120	4.78749	60	4.09434	13.1	2.57261	164	5.09987	113	4.72739	1	41	3.71357	1	91	4.51086	103	4.63473	5.1	1.62924	0	0	3	2	0	0.81	-1.7	0.583	-2.1
136	0	1	1	1	1	1	61	4.11087	1	27.8	3.32504	2	130	4.86753	60	4.09434	14.8	2.69463	175	5.16479	73	4.29046	1	48	3.8712	1	120	4.78749	102	4.62497	4.3	1.45862	0	0	1	1		0.922	-0.7	0.774	-0.3
137	1	1	1	1	2	2	60	4.09434	1	27.8	3.32504	2	100	4.60517	60	4.09434	13.4	2.59525	189	5.24175	153	5.03044	1	46	3.82864	1	135	4.90527	73	4.29046	4.9	1.58924	0	0	1	1		0.763	-2.1	0.589	-2
138	0	1	1	1	2	2	64	4.15888	1	24.3	3.19048	1	120	4.78749	50	3.91202	12.1	2.49321	265	5.57973	219	5.38907	2	49	3.89182	1	198	5.28827	102	4.62497	3.9	1.36098	0	0	1	1	1	0.83	-1.5	0.656	-1.4
139	0	2	1	2	3	2	70	4.2485	2	24.7	3.2068	1	140	4.94164	90	4.49981	13.1	2.57261	179	5.18739	279	5.63121	2	49	3.89182	1	105	4.65396	92	4.52179	3.3	1.19392	0	0	1	1	1	0.639	-3.2	0.541	-2.4
140	1	1	2	2	1	3	69	4.23411	1	22.2	3.10009	1	120	4.78749	70	4.2485	13.3	2.58776	202	5.30827	69	4.23411	1	67	4.20469	2	109	4.69135	88	4.47734	5.1	1.62924	0	0	2	2		1.041	0.3	0.529	-2.6
141	1	1	1	1	2	2	70	4.2485	2	19.8	2.98568	1	110	4.70048	70	4.2485	13.5	2.60269	178	5.18178	51	3.93183	1	82	4.40672	2	95	4.55388	84	4.43082	6.9	1.93152	1	0	1	1	0	0.736	-2.3	0.607	-1.8
142	1	1	1	1	2	2	64	4.15888	1	26.2	3.26576	2	120	4.78749	70	4.2485	11.9	2.47654	227	5.42495	108	4.68213	1	76	4.33073	2	144	4.96981	100	4.60517	4	1.38629	0	0	1	1		0.77	-2.1	0.585	-2
143	0	1	1	1	1	2	62	4.12713	1	26.9	3.29213	2	120	4.78749	70	4.2485	16.5	2.80336	147	4.99043	148	4.99721	1	45	3.80666	1	86	4.45435	239	5.47646	5.7	1.74047	0	0	2	2		1.041	0.3	0.701	-1
144	0	1	1	1	2	2	70	4.2485	2	24.8	3.21084	1	130	4.86753	70	4.2485	12.7	2.5416	202	5.30827	132	4.8828	1	58	4.06044	2	111	4.70953	90	4.49981	4.4	1.4816	0	0	2	2		0.856	-1.3	0.646	-1.5
145	1	1	1	1	2	2	64	4.15888	1	32.6	3.48431	2	110	4.70048	70	4.2485	12.9	2.55723	214	5.36598	183	5.20949	1	55	4.00733	2	145	4.97673	99	4.59512	6.4	1.8563	0	0	3	2		0.801	-1.8	0.687	-1.1
146	1	1	1	1	1	2	65	4.17439	1	29.8	3.39451	2	150	5.01064	80	4.38203	14.2	2.65324	203	5.31321	136	4.91265	1	60	4.09434	2	123	4.81218	88	4.47734	3.9	1.36098	0	0	4	2	0	0.897	-0.9	0.586	-2
147	0	1	1	1	2	2	69	4.23411	1	23.6	3.16125	1	120	4.78749	70	4.2485	11.9	2.47654	212	5.35659	131	4.8752	1	62	4.12713	2	142	4.95583	88	4.47734	3.4	1.22378	0	0	2	2		0.892	-1	0.655	-1.4
148	0	1	2	2	1	3	68	4.21951	1	24.9	3.21487	1	130	4.86753	80	4.38203	12.3	2.5096	206	5.32788	291	5.67332	2	40	3.68888	1	133	4.89035	88	4.47734	5.7	1.74047	0	0	1	1	1	0.899	-0.9	0.54	-2.5
149	1	2	1	2	3	2	69	4.23411	1	22.1	3.09558	1	130	4.86753	70	4.2485	14.3	2.66026	211	5.35186	130	4.86753	1	50	3.91202	2	150	5.01064	109	4.69135	4.2	1.43508	1	0				0.63	-3.3	0.572	-2.2
150	0	2	1	2	3	2	62	4.12713	1	24.4	3.19458	1	120	4.78749	70	4.2485	13.1	2.57261	191	5.25227	57	4.04305	1	68	4.21951	2	118	4.77068	100	4.60517	4.9	1.58924	0		1	1		0.585	-3.7	0.591	-2
151	1	1	1	1	2	1	64	4.15888	1	23.5	3.157	1	140	4.94164	70	4.2485	14.3	2.66026	197	5.2832	126	4.83628	1	54	3.98898	2	105	4.65396	91	4.51086	4.7	1.54756	0	0	4	2	1	0.818	-1.6	0.73	-0.7
152	1	1	1	1	2	2	68	4.21951	1	22.7	3.12236	1	120	4.78749	80	4.38203	13.5	2.60269	168	5.12396	200	5.29832	2	48	3.8712	1	103	4.63473	83	4.41884	3.7	1.30833	0	0	1	1		0.78	-2	0.578	-2.1
153	1	1	1	1	2	2	63	4.14313	1	23.9	3.17388	1	110	4.70048	70	4.2485	14.5	2.67415	234	5.45532	87	4.46591	1	53	3.97029	2	175	5.16479	99	4.59512	4.8	1.56862		1	3	2	0	0.798	-1.8	0.614	-1.8
154	0	1	1	1	2	2	68	4.21951	1	26.2	3.26576	2	110	4.70048	60	4.09434	13.5	2.60269	226	5.42053	113	4.72739	1	54	3.98898	2	138	4.92725	94	4.54329	3.9	1.36098	0	0	1	1	0	0.756	-2.2	0.641	-1.5
155	0	1	1	1	2	2	64	4.15888	1	20	2.99573	1	120	4.78749	70	4.2485	13.3	2.58776	162	5.0876	57	4.04305	1	60	4.09434	2	97	4.57471	86	4.45435	4	1.38629	0	0				0.868	-1.2	0.624	-1.7
156	1	1	1	1	2	2	62	4.12713	1	24.6	3.20275	1	130	4.86753	80	4.38203	13	2.56495	203	5.31321	158	5.0626	1	64	4.15888	2	127	4.84419	97	4.57471	4.7	1.54756	0	0	2	2		0.89	-1	0.627	-1.6
157	1	1	1	1	2	2	64	4.15888	1	22	3.09104	1	130	4.86753	70	4.2485	12.4	2.5177	232	5.44674	107	4.67283	1	58	4.06044	2	119	4.77912	93	4.5326	3.8	1.335	0	0	1	1		0.727	-2.4	0.56	-2.3
158	0	1	2	2	2	3	70	4.2485	2	29.1	3.37074	2	130	4.86753	80	4.38203	13.8	2.62467	146	4.98361	74	4.30407	1	53	3.97029	2	81	4.39445	80	4.38203	5.5	1.70475	0	0	4	2		0.831	-1.2	0.537	-2.5
159	1	1	1	1	2	2	68	4.21951	1	26.1	3.26194	2	150	5.01064	80	4.38203	12.9	2.55723	229	5.43372	197	5.2832	1	69	4.23411	2	147	4.99043	105	4.65396	6.1	1.80829	0	0	1	1		0.737	-2.3	0.576	-2.1
160	0	1	1	1	1	2	61	4.11087	1	26	3.2581	2	140	4.94164	80	4.38203	14.3	2.66026	176	5.17048	271	5.60212	2	51	3.93183	2	89	4.48864	100	4.60517	5.1	1.62924	0	0	1	1		0.928	-0.7	0.644	-1.5
161	1	1	1	1	2	2	63	4.14313	1	26.7	3.28466	2	130	4.86753	70	4.2485	14.2	2.65324	211	5.35186	297	5.69373	2	43	3.7612	1	119	4.77912	129	4.85981	5.4	1.6864	0	0	1	1	1	0.804	-1.8	0.604	-1.9
162	1	1	1	1	1	2	60	4.09434	1	20.1	3.00072	1	120	4.78749	70	4.2485	12.5	2.52573	196	5.27811	302	5.71043	2	47	3.85015	1	118	4.77068	94	4.54329	4.7	1.54756	0	0	4	2		0.963	-0.4	0.638	-1.5
163	0	2	2	2	3	3	73	4.29046	2	26.7	3.28466	2	120	4.78749	70	4.2485	12.8	2.54945	144	4.96981	131	4.8752	1	34	3.52636	1	101	4.61512	101	4.61512	4.2	1.43508	0	0	3	2	1	0.685	-2.8	0.489	-2.9
164	0	1	1	1	2	2	76	4.33073	2	23.3	3.14845	1	150	5.01064	70	4.2485	14.1	2.64617	167	5.11799	244	5.49717	2	52	3.95124	2	80	4.38203	95	4.55388	2.6	0.955511	0	0	4	2		0.768	-2.1	0.548	-2.4
165	1	2	1	2	3	2	60	4.09434	1	24.2	3.18635	1	110	4.70048	60	4.09434	14.8	2.69463	295	5.68698	77	4.34381	1	68	4.21951	2	206	5.32788	93	4.5326	4.1	1.41099	0	0	1	1	1	0.684	-2.8	0.636	-1.6
166	0	1	1	1	1	1	60	4.09434	1	23.1	3.13983	1	120	4.78749	80	4.38203	13.8	2.62467	223	5.40717	97	4.57471	1	67	4.20469	2	145	4.97673	78	4.35671	5.8	1.75786	0	0	2	2		1.165	1.4	0.829	0.2
167	0	2	1	2	3	2	70	4.2485	2	22.3	3.10459	1	130	4.86753	60	4.09434	13.9	2.63189	148	4.99721	105	4.65396	1	56	4.02535	2	74	4.30407	90	4.49981	4.8	1.56862	0	0	3	2	0	0.692	-2.7	0.575	-2.1
168	0	1	1	1	2	1	64	4.15888	1	25.6	3.24259	2	120	4.78749	70	4.2485	10.1	2.31254	170	5.1358	89	4.48864	1	53	3.97029	2	110	4.70048	97	4.57471	5.4	1.6864	0	0	3	2		0.892	-1	0.724	-0.7
169	1	1	1	1	2	2	61	4.11087	1	30.3	3.41115	2	140	4.94164	70	4.2485	12.1	2.49321	174	5.15906	230	5.43808	2	37	3.61092	1	99	4.59512	95	4.55388	4.2	1.43508	0	0	2	2		0.891	-1	0.598	-1.9
170	0	2	1	2	3	2	65	4.17439	1	24.3	3.19048	1	130	4.86753	60	4.09434	13.2	2.58022	161	5.0814	214	5.36598	2	30	3.4012	1	106	4.66344	84	4.43082	5.4	1.6864	0	0	3	2		0.675	-2.9	0.603	-1.9
171	0	1	1	1	2	2	71	4.26268	2	25.8	3.25037	2	120	4.78749	70	4.2485	12	2.48491	148	4.99721	166	5.11199	1	47	3.85015	1	87	4.46591	91	4.51086	5.2	1.64866	0	0	1	1	0	0.803	-1.8	0.594	-2
172	1	1	1	1	1	1	66	4.18965	1	24.7	3.2068	1	120	4.78749	60	4.09434	11.6	2.45101	221	5.39816	224	5.41165	2	39	3.66356	1	162	5.0876	113	4.72739	6.8	1.91692	0	0	2	2		0.839	-0.9	0.744	-0.6
173	0	1	1	1	1	2	62	4.12713	1	25.3	3.2308	2	120	4.78749	80	4.38203	14.7	2.68785	199	5.2933	91	4.51086	1	47	3.85015	1	148	4.99721	82	4.40672	4	1.38629	0	0	1	1		0.96	-0.4	0.653	-1.4
174	1	1	1	1	2	2	65	4.17439	1	22.2	3.10009	1	100	4.60517	50	3.91202	13.3	2.58776	204	5.31812	93	4.5326	1	66	4.18965	2	102	4.62497	81	4.39445	3.7	1.30833	1	0	2	2	0	0.757	-2.2	0.615	-1.8
175	0	1	1	1	2	2	63	4.14313	1	21.4	3.06339	1	120	4.78749	70	4.2485	12.6	2.5337	202	5.30827	66	4.18965	1	53	3.97029	2	142	4.95583	90	4.49981	3.6	1.28093	0	0	2	2		0.82	-1.6	0.626	-1.7
176	1	1	1	1	2	2	62	4.12713	1	24.4	3.19458	1	120	4.78749	70	4.2485	12.9	2.55723	235	5.45959	124	4.82028	1	58	4.06044	2	165	5.10595	92	4.52179	4.8	1.56862	1	0	2	2		0.852	-1.3	0.683	-1.1
177	1	1	1	1	2	2	62	4.12713	1	20.3	3.01062	1	110	4.70048	60	4.09434	14	2.63906	169	5.1299	80	4.38203	1	44	3.78419	1	116	4.75359	81	4.39445	2.8	1.02962	0	0	3	2		0.758	-2.2	0.686	-1.1
178	1	2	1	2	3	2	61	4.11087	1	23.5	3.157	1	120	4.78749	60	4.09434	11.9	2.47654	228	5.42935	227	5.42495	2	39	3.66356	1	167	5.11799	106	4.66344	4.7	1.54756	1	0	2	2	1	0.718	-2.5	0.573	-2.1
179	0	2	2	2	3	3	60	4.09434	1	22.5	3.11352	1	110	4.70048	70	4.2485	13.9	2.63189	188	5.23644	91	4.51086	1	48	3.8712	1	127	4.84419	83	4.41884	3.9	1.36098	0	0	1	1	0	0.685	-2.8	0.464	-3.2
180	1	1	1	1	1	1	67	4.20469	1	23.3	3.14845	1	100	4.60517	60	4.09434	12.6	2.5337	199	5.2933	112	4.7185	1	49	3.89182	1	137	4.91998	85	4.44265	5.4	1.6864	0	0	2	2	1	0.958	-0.4	0.702	-0.9
181	1	1	1	1	1	2	62	4.12713	1	21.5	3.06805	1	130	4.86753	80	4.38203	13.2	2.58022	270	5.59842	192	5.2575	1	60	4.09434	2	152	5.02388	109	4.69135	4.3	1.45862	0	0	2	2		0.959	-0.4	0.682	-1.1
182	0	1	1	1	2	2	62	4.12713	1	23.8	3.16969	1	120	4.78749	80	4.38203	14.8	2.69463	222	5.40268	126	4.83628	1	48	3.8712	1	162	5.0876	97	4.57471	4	1.38629	0	0	1	1	1	0.869	-1.2	0.694	-1
183	1	1	1	1	1	2	62	4.12713	1	24.7	3.2068	1	120	4.78749	80	4.38203	14.7	2.68785	195	5.273	139	4.93447	1	61	4.11087	2	108	4.68213	121	4.79579	5.3	1.66771	0	0	2	2		0.901	-0.9	0.642	-1.5
184	0	1	1	1	1	1	65	4.17439	1	25	3.21888	2	110	4.70048	40	3.68888	13.1	2.57261	174	5.15906	80	4.38203	1	65	4.17439	2	91	4.51086	106	4.66344	3.5	1.25276	0	0	2	2		1.141	1.2	0.789	-0.1
185	0	1	1	1	2	1	62	4.12713	1	25.4	3.23475	2	130	4.86753	70	4.2485	12.7	2.5416	213	5.36129	192	5.2575	1	47	3.85015	1	138	4.92725	84	4.43082	3.6	1.28093	0	1	1	1		0.807	-1.7	0.711	-0.9
186	0	2	1	2	3	2	66	4.18965	1	28.9	3.36384	2	100	4.60517	60	4.09434	14.2	2.65324	257	5.54908	290	5.66988	2	48	3.8712	1	180	5.19296	97	4.57471	4.3	1.45862	0	0	1	1	1	0.668	-2.9	0.613	-1.8
187	1	1	1	1	2	2	61	4.11087	1	25.4	3.23475	2	100	4.60517	60	4.09434	13.4	2.59525	210	5.34711	74	4.30407	1	49	3.89182	1	144	4.96981	99	4.59512	4.7	1.54756	0	0	1	1		0.823	-1.6	0.672	-1.2
188	0	2	1	2	3	2	65	4.17439	1	22.3	3.10459	1	120	4.78749	60	4.09434	13.3	2.58776	152	5.02388	126	4.83628	1	58	4.06044	2	83	4.41884	75	4.31749	4.4	1.4816	0	0	1	1		0.651	-3.1	0.568	-2.2
189	1	1	1	1	2	2	69	4.23411	1	26.2	3.26576	2	140	4.94164	80	4.38203	15.3	2.72785	222	5.40268	80	4.38203	1	62	4.12713	2	123	4.81218	89	4.48864	6.7	1.90211	0	0	1	1	1	0.857	-1.3	0.575	-2.1
190	1	1	1	1	2	2	62	4.12713	1	23.3	3.14845	1	140	4.94164	90	4.49981	14.2	2.65324	210	5.34711	84	4.43082	1	63	4.14313	2	147	4.99043	79	4.36945	4.2	1.43508	0	0	3	2		0.819	-1.6	0.593	-2
191	0	1	1	1	2	2	62	4.12713	1	29	3.3673	2	160	5.07517	90	4.49981	13.1	2.57261	195	5.273	123	4.81218	1	43	3.7612	1	139	4.93447	100	4.60517	4.2	1.43508	0	1	1	1	0	0.81	-1.7	0.696	-1
192	0	1	1	1	2	2	65	4.17439	1	21.4	3.06339	1	110	4.70048	70	4.2485	12.6	2.5337	181	5.1985	98	4.58497	1	64	4.15888	2	96	4.56435	86	4.45435	2.9	1.06471	0	0	2	2		0.772	-2	0.577	-2.1
193	0	2	1	2	3	2	64	4.15888	1	21.7	3.07731	1	110	4.70048	50	3.91202	12	2.48491	206	5.32788	61	4.11087	1	53	3.97029	2	143	4.96284	87	4.46591	5	1.60944		1			1	0.688	-2.8	0.547	-2.4
194	0	2	1	2	3	2	60	4.09434	1	23.6	3.16125	1	140	4.94164	80	4.38203	14.6	2.68102	152	5.02388	115	4.74493	1	40	3.68888	1	102	4.62497	99	4.59512	4.4	1.4816	1	0	3	2		0.709	-2.6	0.639	-1.5
195	1	1	1	1	1	2	65	4.17439	1	24.7	3.2068	1	120	4.78749	70	4.2485	13.7	2.6174	197	5.2832	405	6.00389	2	44	3.78419	1	111	4.70953	85	4.44265	4.6	1.52606	0	0	3	2		0.98	-0.2	0.624	-1.7
196	1	1	1	1	2	2	60	4.09434	1	27.9	3.32863	2	110	4.70048	70	4.2485	12.8	2.54945	246	5.50533	128	4.85203	1	49	3.89182	1	183	5.20949	101	4.61512	4.1	1.41099	0	0	2	2		0.785	-1.9	0.587	-2
197	1	1	1	1	1	2	62	4.12713	1	25.1	3.22287	2	140	4.94164	80	4.38203	13.6	2.61007	173	5.15329	65	4.17439	1	36	3.58352	1	95	4.55388	99	4.59512	3.4	1.22378	1	0	2	2	0	0.99	-0.1	0.625	-1.7
198	1	1	1	1	2	2	61	4.11087	1	20.4	3.01553	1	130	4.86753	80	4.38203	13.1	2.57261	227	5.42495	98	4.58497	1	77	4.34381	2	119	4.77912	96	4.56435	5	1.60944	1	0	3	2		0.819	-1.6	0.623	-1.7
199	1	1	1	1	2	1	61	4.11087	1	23	3.13549	1	120	4.78749	70	4.2485	12.8	2.54945	184	5.21494	83	4.41884	1	65	4.17439	2	112	4.7185	74	4.30407	3.8	1.335	0	0	4	2		0.874	-1.1	0.702	-0.9
200	1	1	1	1	2	2	65	4.17439	1	22.8	3.12676	1	130	4.86753	60	4.09434	12.5	2.52573	159	5.0689	93	4.5326	1	44	3.78419	1	107	4.67283	120	4.78749	5.9	1.77495	1	0	4	2		0.783	-1.9	0.682	-1.1
201	1	1	1	1	2	1	67	4.20469	1	24	3.17805	1	120	4.78749	70	4.2485	13.2	2.58022	182	5.20401	41	3.71357	1	56	4.02535	2	116	4.75359	88	4.47734	3.9	1.36098	0	0	2	2	1	0.764	-2.1	0.77	-0.3
202	1	1	1	1	2	2	62	4.12713	1	24.2	3.18635	1	130	4.86753	90	4.49981	13.8	2.62467	180	5.19296	87	4.46591	1	74	4.30407	2	103	4.63473	113	4.72739	4.6	1.52606	0	0	1	1		0.778	-2	0.701	-1
203	1	1	1	1	1	1	60	4.09434	1	24.8	3.21084	1	120	4.78749	70	4.2485	14.1	2.64617	169	5.1299	51	3.93183	1	36	3.58352	1	119	4.77912	75	4.31749	4.8	1.56862	0	0	1	1		1.02	0.1	0.847	0.4
204	1	1	2	2	2	3	76	4.33073	2	24.5	3.19867	1	140	4.94164	70	4.2485	13.1	2.57261	186	5.22575	78	4.35671	1	80	4.38203	2	108	4.68213	86	4.45435	2.9	1.06471	0	1	1	1	1	0.738	-2.3	0.526	-2.6
205	0	1	1	1	2	2	64	4.15888	1	22.9	3.13114	1	130	4.86753	70	4.2485	13.9	2.63189	202	5.30827	109	4.69135	1	71	4.26268	2	95	4.55388	94	4.54329	5.1	1.62924	0	0	3	2		0.849	-1.4	0.615	-1.8
206	1	1	1	1	2	2	63	4.14313	1	26.1	3.26194	2	150	5.01064	90	4.49981	16	2.77259	236	5.46383	206	5.32788	2	59	4.07754	2	128	4.85203	123	4.81218	3.9	1.36098	1	0	1	1	0	0.689	-2.3	0.57	-2.2
207	0	1	1	1	2	2	62	4.12713	1	26.2	3.26576	2	130	4.86753	70	4.2485	13.4	2.59525	250	5.52146	100	4.60517	1	40	3.68888	1	195	5.273	102	4.62497	5	1.60944	0	0	1	1		0.781	-2	0.621	-1.7
208	0	1	1	1	1	1	64	4.15888	1	24.5	3.19867	1	140	4.94164	90	4.49981	14.3	2.66026	185	5.22036	278	5.62762	2	40	3.68888	1	100	4.60517	112	4.7185	4.9	1.58924	0	0	4	2		1.127	1.4	0.747	-0.5
209	0	1	1	1	2	2	63	4.14313	1	25	3.21888	2	100	4.60517	60	4.09434	13.3	2.58776	196	5.27811	151	5.01728	1	50	3.91202	2	137	4.91998	83	4.41884	4.2	1.43508	0	0	4	2		0.821	-1.6	0.583	-2.1
210	0	2	1	2	3	2	62	4.12713	1	22.9	3.13114	1	110	4.70048	70	4.2485	12.9	2.55723	172	5.14749	147	4.99043	1	58	4.06044	2	105	4.65396	96	4.56435	4.5	1.50408	0	0	2	2		0.672	-2.9	0.593	-2
211	1	1	1	1	2	2	69	4.23411	1	23.9	3.17388	1	130	4.86753	70	4.2485	12.8	2.54945	211	5.35186	125	4.82831	1	59	4.07754	2	108	4.68213	88	4.47734	4.5	1.50408	0	0	2	2		0.803	-1.8	0.652	-1.4
212	0	1	1	1	2	2	73	4.29046	2	25.8	3.25037	2	120	4.78749	70	4.2485	14.2	2.65324	222	5.40268	112	4.7185	1	62	4.12713	2	151	5.01728	95	4.55388	6.6	1.88707		0	2	2	0	0.868	-1.6	0.649	-1.4
213	1	1	2	2	2	3	67	4.20469	1	24.8	3.21084	1	140	4.94164	70	4.2485	12.8	2.54945	187	5.23111	115	4.74493	1	54	3.98898	2	123	4.81218	82	4.40672	2.8	1.02962	0	0			0	0.792	-1.9	0.503	-2.8
214	1	1	2	2	1	3	77	4.34381	2	29.2	3.37417	2	160	5.07517	100	4.60517	14.8	2.69463	263	5.57215	216	5.37528	2	67	4.20469	2	139	4.93447	91	4.51086	4.3	1.45862	0	0	1	1	1	0.934	-0.6	0.476	-3.1
215	0	1	1	1	1	2	68	4.21951	1	31.3	3.44362	2	140	4.94164	80	4.38203	14.8	2.69463	175	5.16479	152	5.02388	1	66	4.18965	2	85	4.44265	78	4.35671	6	1.79176	0	0	4	2		0.934	-0.6	0.682	-1.1
216	0	1	1	1	2	1	68	4.21951	1	28.9	3.36384	2	110	4.70048	70	4.2485	13	2.56495	188	5.23644	102	4.62497	1	43	3.7612	1	134	4.89784	98	4.58497	3.7	1.30833	0	0			0	0.89	-1	0.729	-0.7
217	1	1	1	1	2	2	66	4.18965	1	24.2	3.18635	1	120	4.78749	60	4.09434	13.6	2.61007	241	5.4848	91	4.51086	1	61	4.11087	2	177	5.17615	93	4.5326	4.3	1.45862	0	0	1	1		0.745	-2.3	0.582	-2.1
218	0	2	2	2	3	3	64	4.15888	1	21.3	3.05871	1	120	4.78749	70	4.2485	13.3	2.58776	130	4.86753	91	4.51086	1	37	3.61092	1	79	4.36945	92	4.52179	3.7	1.30833	0	0	3	2		0.633	-3.2	0.445	-3.3
219	0	1	1	1	1	1	68	4.21951	1	22.1	3.09558	1	120	4.78749	70	4.2485	13.1	2.57261	150	5.01064	63	4.14313	1	58	4.06044	2	89	4.48864	87	4.46591	4.9	1.58924	0	0	2	2		0.936	-0.6	0.711	-0.9
220	0	1	1	1	2	2	65	4.17439	1	24.9	3.21487	1	130	4.86753	70	4.2485	13.5	2.60269	201	5.3033	120	4.78749	1	69	4.23411	2	110	4.70048	82	4.40672	3.3	1.19392	0	0	2	2		0.83	-1.5	0.679	-1.2
221	1	2	1	2	3	2	60	4.09434	1	22.6	3.11795	1	120	4.78749	80	4.38203	14.8	2.69463	174	5.15906	754	6.62539	2	41	3.71357	1	57	4.04305	134	4.89784	6.2	1.82455	0	0	4	2		0.695	-2.7	0.615	-1.8
222	0	1	1	1	2	2	60	4.09434	1	27.8	3.32504	2	120	4.78749	80	4.38203	13.5	2.60269	255	5.54126	166	5.11199	1	47	3.85015	1	152	5.02388	107	4.67283	4.7	1.54756	0	0	1	1	1	0.818	-1.6	0.633	-1.6
223	1	2	2	2	3	3	66	4.18965	1	28	3.3322	2	160	5.07517	80	4.38203	15.8	2.76001	231	5.44242	174	5.15906	1	60	4.09434	2	129	4.85981	94	4.54329	4.7	1.54756	1	0	1	1	0	0.68	-2.8	0.522	-2.6
224	1	1	1	1	2	2	63	4.14313	1	25.4	3.23475	2	120	4.78749	80	4.38203	13.5	2.60269	198	5.28827	253	5.53339	2	45	3.80666	1	111	4.70953	98	4.58497	3.6	1.28093	0	0	1	1		0.818	-1.6	0.63	-1.6
225	1	1	1	1	2	2	63	4.14313	1	27.3	3.30689	2	130	4.86753	70	4.2485	13.2	2.58022	211	5.35186	95	4.55388	1	57	4.04305	2	123	4.81218	99	4.59512	5.2	1.64866	0	0	3	2	1	0.879	-1.1	0.562	-2.3
226	0	1	1	1	2	2	67	4.20469	1	26.6	3.28091	2	130	4.86753	70	4.2485	12.7	2.5416	213	5.36129	94	4.54329	1	45	3.80666	1	169	5.1299	81	4.39445	4.4	1.4816	1	0	3	2		0.783	-1.9	0.69	-1.1
227	0	1	1	1	1	2	62	4.12713	1	21.9	3.08649	1	110	4.70048	60	4.09434	12.6	2.5337	178	5.18178	78	4.35671	1	67	4.20469	2	91	4.51086	97	4.57471	4.2	1.43508	0	0	3	2		0.997	-0.5	0.723	-1.1
228	0	1	1	1	1	2	61	4.11087	1	22	3.09104	1	120	4.78749	50	3.91202	14.9	2.70136	156	5.04986	88	4.47734	1	63	4.14313	2	77	4.34381	99	4.59512	4	1.38629	0	0	3	2		0.934	-0.6	0.646	-1.5
229	0	1	1	1	1	1	61	4.11087	1	21.7	3.07731	1	130	4.86753	80	4.38203	12.6	2.5337	209	5.34233	95	4.55388	1	74	4.30407	2	99	4.59512	91	4.51086	4.1	1.41099	0	0	3	2	0	0.937	-0.6	0.752	-0.5
230	1	2	1	2	3	2	64	4.15888	1	30.7	3.42426	2	130	4.86753	70	4.2485	14.6	2.68102	195	5.273	228	5.42935	2	48	3.8712	1	128	4.85203	102	4.62497	6.1	1.80829	0	0	2	2	1	0.712	-2.6	0.652	-1.4
231	1	1	1	1	2	2	62	4.12713	1	23.7	3.16548	1	110	4.70048	40	3.68888	13.4	2.59525	239	5.47646	96	4.56435	1	54	3.98898	2	166	5.11199	91	4.51086	3.5	1.25276	0	0	4	2		0.845	-1.4	0.618	-1.7
232	1	1	2	2	2	3	62	4.12713	1	25.7	3.24649	2	120	4.78749	70	4.2485	12.1	2.49321	200	5.29832	106	4.66344	1	76	4.33073	2	116	4.75359	94	4.54329	4.4	1.4816	0	0	3	2		0.811	-1.7	0.525	-2.6
233	0	1	1	1	1	2	68	4.21951	1	26.6	3.28091	2	120	4.78749	60	4.09434	13.4	2.59525	165	5.10595	173	5.15329	1	58	4.06044	2	100	4.60517	86	4.45435	5	1.60944	0	0	2	2		0.899	-0.9	0.608	-1.8
234	0	1	1	1	1	2	76	4.33073	2	27.9	3.32863	2	150	5.01064	110	4.70048	13.7	2.6174	128	4.85203	119	4.77912	1	30	3.4012	1	78	4.35671	106	4.66344	8.6	2.15176	0	0	1	1		0.903	-0.9	0.602	-1.9
235	0	1	1	1	2	2	67	4.20469	1	22.9	3.13114	1	140	4.94164	100	4.60517	13.2	2.58022	170	5.1358	47	3.85015	1	60	4.09434	2	104	4.64439	87	4.46591	2.5	0.916291	0	0	1	1	1	0.732	-2.4	0.607	-1.8
236	0	1	1	1	2	2	63	4.14313	1	25.8	3.25037	2	120	4.78749	70	4.2485	14.2	2.65324	216	5.37528	183	5.20949	1	43	3.7612	1	151	5.01728	80	4.38203	5	1.60944	0	0	3	2		0.767	-2.1	0.552	-2.3
237	0	1	1	1	2	1	60	4.09434	1	21.5	3.06805	1	120	4.78749	50	3.91202	11.9	2.47654	162	5.0876	159	5.0689	1	56	4.02535	2	86	4.45435	104	4.64439	5	1.60944	0	0	1	1		0.824	-1.6	0.748	-0.5
238	1	1	1	1	1	1	63	4.14313	1	30.7	3.42426	2	150	5.01064	70	4.2485	9.5	2.25129	141	4.94876	56	4.02535	1	40	3.68888	1	85	4.44265	98	4.58497	3.8	1.335	0	0	2	2		0.904	-0.9	0.767	-0.3
239	1	2	1	2	3	2	68	4.21951	1	22.3	3.10459	1	140	4.94164	60	4.09434	13.9	2.63189	252	5.52943	115	4.74493	1	58	4.06044	2	141	4.94876	101	4.61512	2.9	1.06471	0	0	2	2		0.649	-3.1	0.625	-1.7
240	0	1	1	1	1	2	63	4.14313	1	24.5	3.19867	1	120	4.78749	60	4.09434	13.4	2.59525	195	5.273	98	4.58497	1	51	3.93183	2	111	4.70953	101	4.61512	4.5	1.50408	0	0	3	2		0.897	-0.9	0.576	-2.1
241	1	1	1	1	1	1	66	4.18965	1	24.9	3.21487	1	100	4.60517	60	4.09434	11.7	2.45959	135	4.90527	95	4.55388	1	41	3.71357	1	78	4.35671	85	4.44265	7.4	2.00148	0	0	1	1		0.926	-0.7	0.784	-0.2
242	0	1	1	1	2	2	67	4.20469	1	38.5	3.65066	2	120	4.78749	70	4.2485	14.2	2.65324	189	5.24175	148	4.99721	1	47	3.85015	1	125	4.82831	91	4.51086	6.1	1.80829	0	0	1	1		0.838	-1.5	0.659	-1.3
243	0	1	1	1	1	2	67	4.20469	1	22	3.09104	1	130	4.86753	60	4.09434	12	2.48491	167	5.11799	154	5.03695	1	54	3.98898	2	87	4.46591	93	4.5326	5	1.60944	1	0	3	2		0.908	-0.8	0.567	-2.2
244	0	1	1	1	2	2	61	4.11087	1	16.9	2.82731	1	120	4.78749	70	4.2485	13.5	2.60269	253	5.53339	67	4.20469	1	96	4.56435	2	128	4.85203	90	4.49981	3.5	1.25276	0	0	1	1		0.782	-2	0.615	-1.8
245	1	1	1	1	2	2	62	4.12713	1	29	3.3673	2	120	4.78749	70	4.2485	13.8	2.62467	196	5.27811	177	5.17615	1	54	3.98898	2	109	4.69135	96	4.56435	4.5	1.50408	0	0	1	1		0.807	-1.7	0.6	-1.9
246	0	1	1	1	2	2	60	4.09434	1	26.6	3.28091	2	120	4.78749	70	4.2485	12.9	2.55723	307	5.72685	120	4.78749	1	66	4.18965	2	224	5.41165	96	4.56435	4.3	1.45862	0	0	2	2	1	0.887	-1	0.685	-1.1
247	0	1	1	1	1	2	72	4.27667	2	19.3	2.96011	1	120	4.78749	70	4.2485	14.7	2.68785	134	4.89784	70	4.2485	1	47	3.85015	1	82	4.40672	92	4.52179	3.7	1.30833	0	0	3	2		1.04	0.3	0.65	-1.4
248	0	1	1	1	2	2	77	4.34381	2	30.9	3.43076	2	130	4.86753	80	4.38203	15.1	2.71469	220	5.39363	213	5.36129	2	57	4.04305	2	138	4.92725	87	4.46591	4.2	1.43508	0	0	1	1	1	0.861	-1.3	0.619	-1.7
249	1	1	1	1	2	2	65	4.17439	1	23.6	3.16125	1	120	4.78749	70	4.2485	13	2.56495	136	4.91265	74	4.30407	1	46	3.82864	1	84	4.43082	98	4.58497	5	1.60944	0	0	2	2	1	0.731	-2.4	0.603	-1.9
250	0	1	1	1	1	2	62	4.12713	1	25.1	3.22287	2	130	4.86753	70	4.2485	13.2	2.58022	223	5.40717	150	5.01064	1	57	4.04305	2	155	5.04343	87	4.46591	3.7	1.30833	0	0	1	1		0.904	-0.9	0.653	-1.4
251	1	1	1	1	1	2	65	4.17439	1	29.1	3.37074	2	130	4.86753	80	4.38203	13.9	2.63189	188	5.23644	249	5.51745	2	52	3.95124	2	115	4.74493	105	4.65396	5.2	1.64866	0	0	2	2		0.908	-0.9	0.65	-1.4
252	0	1	1	1	2	2	65	4.17439	1	23.3	3.14845	1	120	4.78749	80	4.38203	13.2	2.58022	210	5.34711	171	5.14166	1	70	4.2485	2	103	4.63473	96	4.56435	4	1.38629	0	0	1	1		0.868	-1.2	0.544	-2.4
253	1	1	1	1	2	2	63	4.14313	1	22.1	3.09558	1	140	4.94164	70	4.2485	12.9	2.55723	199	5.2933	137	4.91998	1	47	3.85015	1	118	4.77068	92	4.52179	4.6	1.52606	0	0	1	1		0.838	-1.5	0.614	-1.8
254	0	2	1	2	3	2	60	4.09434	1	25.1	3.22287	2	130	4.86753	80	4.38203	12.5	2.52573	221	5.39816	95	4.55388	1	49	3.89182	1	137	4.91998	84	4.43082	4.4	1.4816	0	0	1	1		0.664	-3	0.655	-1.4
255	0	2	2	2	3	3	72	4.27667	2	22	3.09104	1	130	4.86753	60	4.09434	12.1	2.49321	189	5.24175	66	4.18965	1	53	3.97029	2	129	4.85981	91	4.51086	4.4	1.4816	0	0	3	2		0.573	-3.8	0.518	-2.7
256	1	2	1	2	3	2	62	4.12713	1	23.1	3.13983	1	130	4.86753	60	4.09434	13.2	2.58022	193	5.26269	114	4.7362	1	45	3.80666	1	115	4.74493	93	4.5326	3.7	1.30833	0	0	1	1		0.633	-3.2	0.604	-1.9
257	0	1	1	1	1	1	63	4.14313	1	29.2	3.37417	2	120	4.78749	60	4.09434	11.9	2.47654	210	5.34711	185	5.22036	1	59	4.07754	2	140	4.94164	78	4.35671	4.2	1.43508	0	0	2	2		1.107	0.9	0.746	-0.5
258	0	1	1	1	2	2	64	4.15888	1	21.2	3.054	1	150	5.01064	80	4.38203	13.3	2.58776	251	5.52545	53	3.97029	1	71	4.26268	2	127	4.84419	99	4.59512	4.2	1.43508	0	0	4	2		0.729	-2.4	0.607	-1.8
259	0	2	1	2	3	2	61	4.11087	1	22.8	3.12676	1	140	4.94164	70	4.2485	13	2.56495	212	5.35659	128	4.85203	1	51	3.93183	2	137	4.91998	98	4.58497	4.3	1.45862	1	0	3	2		0.697	-2.7	0.634	-1.6
260	1	1	1	1	2	2	61	4.11087	1	24.5	3.19867	1	110	4.70048	40	3.68888	12.7	2.5416	189	5.24175	68	4.21951	1	68	4.21951	2	115	4.74493	96	4.56435	3.4	1.22378	0	0	2	2	0	0.767	-2.1	0.689	-1.1
261	1	1	1	1	2	2	60	4.09434	1	24	3.17805	1	150	5.01064	90	4.49981	13.9	2.63189	221	5.39816	98	4.58497	1	55	4.00733	2	128	4.85203	97	4.57471	3.8	1.335	0	0	2	2		0.772	-2	0.581	-2.1
262	1	1	1	1	2	2	64	4.15888	1	23.5	3.157	1	130	4.86753	60	4.09434	14.3	2.66026	204	5.31812	153	5.03044	1	58	4.06044	2	107	4.67283	82	4.40672	4.4	1.4816	0	0	4	2		0.673	-2.3	0.7	-1
263	0	2	1	2	3	2	62	4.12713	1	25.3	3.2308	2	110	4.70048	70	4.2485	14.3	2.66026	203	5.31321	78	4.35671	1	59	4.07754	2	134	4.89784	86	4.45435	4.2	1.43508	0	0	2	2		0.698	-2.7	0.573	-2.1
264	0	1	1	1	2	2	69	4.23411	1	23.8	3.16969	1	120	4.78749	60	4.09434	12.4	2.5177	227	5.42495	145	4.97673	1	43	3.7612	1	171	5.14166	106	4.66344	5.5	1.70475	0	0	3	2		0.736	-2.4	0.599	-1.9
265	0	1	1	1	1	1	63	4.14313	1	24.6	3.20275	1	130	4.86753	70	4.2485	12.7	2.5416	155	5.04343	55	4.00733	1	68	4.21951	2	76	4.33073	77	4.34381	3.6	1.28093	0	0	4	2		1.192	1.6	0.758	-0.4
266	1	1	1	1	1	2	63	4.14313	1	26.1	3.26194	2	140	4.94164	70	4.2485	15.3	2.72785	198	5.28827	113	4.72739	1	39	3.66356	1	121	4.79579	97	4.57471	4.9	1.58924	0	0	2	2	1	0.929	-0.7	0.638	-1.5
267	1	1	1	1	1	1	70	4.2485	2	29	3.3673	2	130	4.86753	70	4.2485	13.8	2.62467	219	5.38907	200	5.29832	2	55	4.00733	2	152	5.02388	98	4.58497	4.6	1.52606	1	0	4	2	1	0.913	-0.8	0.872	0.6
268	1	1	1	1	1	1	61	4.11087	1	24.3	3.19048	1	150	5.01064	80	4.38203	15.6	2.74727	207	5.33272	194	5.26786	1	43	3.7612	1	119	4.77912	104	4.64439	5.5	1.70475	0	0	1	1		0.909	-0.8	0.79	-0.1
269	1	2	2	2	3	3	60	4.09434	1	22.3	3.10459	1	120	4.78749	60	4.09434	14.3	2.66026	180	5.19296	205	5.32301	2	44	3.78419	1	120	4.78749	86	4.45435	2.6	0.955511	0	0	1	1		0.646	-3.1	0.5	-2.8
270	0	2	1	2	3	2	66	4.18965	1	23.8	3.16969	1	130	4.86753	80	4.38203	14.2	2.65324	200	5.29832	148	4.99721	1	58	4.06044	2	141	4.94876	87	4.46591	6.1	1.80829	0	0	1	1	1	0.647	-3.1	0.679	-1.2
271	0	2	1	2	3	2	69	4.23411	1	24.7	3.2068	1	130	4.86753	70	4.2485	13.1	2.57261	210	5.34711	252	5.52943	2	34	3.52636	1	120	4.78749	103	4.63473	4.3	1.45862	0	0	1	1	1	0.707	-2.6	0.566	-2.2
272	0	1	1	1	2	1	63	4.14313	1	21.3	3.05871	1	110	4.70048	60	4.09434	11.8	2.4681	166	5.11199	153	5.03044	1	37	3.61092	1	104	4.64439	89	4.48864	3.2	1.16315	0	0	1	1		0.834	-1.5	0.714	-0.8
273	1	1	1	1	2	2	70	4.2485	2	18.8	2.93386	1	130	4.86753	70	4.2485	11.9	2.47654	181	5.1985	100	4.60517	1	58	4.06044	2	98	4.58497	80	4.38203	4	1.38629	0	0	3	2		0.871	-1.2	0.557	-2.3
274	0	1	1	1	2	2	61	4.11087	1	24.4	3.19458	1	110	4.70048	70	4.2485	13.7	2.6174	167	5.11799	80	4.38203	1	60	4.09434	2	91	4.51086	90	4.49981	3.7	1.30833	0	0	1	1		0.759	-2.2	0.667	-1.3
275	0	1	1	1	1	1	61	4.11087	1	23.6	3.16125	1	130	4.86753	70	4.2485	10.9	2.38876	194	5.26786	57	4.04305	1	62	4.12713	2	129	4.85981	83	4.41884	4.1	1.41099	0	0	2	2		1.059	0.5	0.733	-0.7
276	1	2	2	2	3	3	62	4.12713	1	25.1	3.22287	2	100	4.60517	60	4.09434	14	2.63906	256	5.54518	104	4.64439	1	65	4.17439	2	177	5.17615	96	4.56435	3.7	1.30833	0	0	1	1		0.701	-2.7	0.522	-2.6
277	1	1	1	1	1	2	77	4.34381	2	24.7	3.2068	1	120	4.78749	50	3.91202	11.5	2.44235	137	4.91998	116	4.75359	1	50	3.91202	2	65	4.17439	109	4.69135	5.7	1.74047	0	0	1	1		0.919	-0.8	0.637	-1.6
278	0	1	1	1	2	1	67	4.20469	1	26.7	3.28466	2	120	4.78749	70	4.2485	14.3	2.66026	142	4.95583	74	4.30407	1	51	3.93183	2	81	4.39445	84	4.43082	4.9	1.58924	0	0	2	2	1	0.857	-1.3	0.772	-0.3
279	0	1	1	1	2	1	63	4.14313	1	24.4	3.19458	1	120	4.78749	70	4.2485	13.6	2.61007	209	5.34233	101	4.61512	1	43	3.7612	1	146	4.98361	123	4.81218	5.9	1.77495	0	0	3	2		0.891	-1	0.731	-0.7
280	1	2	2	2	3	3	66	4.18965	1	23.4	3.15274	1	130	4.86753	80	4.38203	13.7	2.6174	157	5.05625	132	4.8828	1	56	4.02535	2	84	4.43082	104	4.64439	5.6	1.72277	0	0	1	1	1	0.723	-2.5	0.489	-2.9
281	0	1	1	1	1	1	67	4.20469	1	30.9	3.43076	2	140	4.94164	70	4.2485	14	2.63906	265	5.57973	230	5.43808	2	43	3.7612	1	199	5.2933	85	4.44265	4.9	1.58924	0	0	2	2	0	0.906	-0.9	0.723	-0.7
282	1	1	1	1	2	2	60	4.09434	1	24.4	3.19458	1	110	4.70048	60	4.09434	12.9	2.55723	232	5.44674	59	4.07754	1	90	4.49981	2	143	4.96284	101	4.61512	3.1	1.1314	1	0	4	2	0	0.74	-2.3	0.667	-1.3
283	0	1	1	1	2	2	64	4.15888	1	24.6	3.20275	1	120	4.78749	70	4.2485	13.3	2.58776	186	5.22575	94	4.54329	1	53	3.97029	2	103	4.63473	98	4.58497	4.1	1.41099	0	0	3	2		0.861	-1.3	0.682	-1.1
284	1	1	1	1	2	2	75	4.31749	2	19.8	2.98568	1	120	4.78749	70	4.2485	12.2	2.50144	115	4.74493	78	4.35671	1	47	3.85015	1	59	4.07754	100	4.60517	2.9	1.06471	0	1			1	0.779	-2	0.616	-2
285	1	1	1	1	2	2	62	4.12713	1	25.7	3.24649	2	120	4.78749	50	3.91202	14	2.63906	226	5.42053	186	5.22575	1	61	4.11087	2	129	4.85981	88	4.47734	5	1.60944	0	0	2	2		0.801	-1.8	0.739	-1
286	1	1	1	1	2	2	60	4.09434	1	25.7	3.24649	2	120	4.78749	80	4.38203	14.1	2.64617	162	5.0876	75	4.31749	1	67	4.20469	2	92	4.52179	87	4.46591	3.2	1.16315	0		2	2		0.75	-1.7	0.673	-1.5
287	1	1	1	1	2	2	62	4.12713	1	23.5	3.157	1	140	4.94164	80	4.38203	12.6	2.5337	214	5.36598	75	4.31749	1	80	4.38203	2	132	4.8828	108	4.68213	2.6	0.955511	0	0	3	2		0.783	-1.9	0.652	-2.2
288	0	2	1	2	3	2	71	4.26268	2	23.2	3.14415	1	120	4.78749	50	3.91202	12.8	2.54945	201	5.3033	75	4.31749	1	54	3.98898	2	119	4.77912	103	4.63473	4.4	1.4816	0	0	4	2		0.666	-3	0.603	-2.2
289	1	1	1	1	2	1	68	4.21951	1	22.5	3.11352	1	90	4.49981	60	4.09434	12.8	2.54945	157	5.05625	129	4.85981	1	51	3.93183	2	80	4.38203	104	4.64439	5.4	1.6864	0	0	1	1	0	0.82	-1.6	0.888	0.3
290	0	1	1	1	2	1	64	4.15888	1	26	3.2581	2	120	4.78749	80	4.38203	13.8	2.62467	259	5.55683	189	5.24175	1	51	3.93183	2	187	5.23111	92	4.52179	4.5	1.50408	0	0	1	1	0	0.811	-1.7	0.826	-0.2
291	0	1	1	1	2	1	60	4.09434	1	19.8	2.98568	1	130	4.86753	60	4.09434	14.3	2.66026	189	5.24175	216	5.37528	2	55	4.00733	2	99	4.59512	79	4.36945	4.8	1.56862	0	0	1	1	1	0.834	-1.5	0.813	-0.2
292	0	2	1	2	3	2	70	4.2485	2	25.8	3.25037	2	130	4.86753	70	4.2485	12.1	2.49321	145	4.97673	92	4.52179	1	60	4.09434	2	72	4.27667	93	4.5326	4.2	1.43508	0		3	2		0.559	-3.9	0.6	-2.2
293	1	2	1	2	3	2	65	4.17439	1	23.2	3.14415	1	120	4.78749	60	4.09434	12.9	2.55723	179	5.18739	176	5.17048	1	41	3.71357	1	118	4.77068	93	4.5326	3.3	1.19392	0	0				0.569	-3.8	0.65	-1.7
294	1	1	1	1	2	2	61	4.11087	1	19.6	2.97553	1	140	4.94164	80	4.38203	11.5	2.44235	144	4.96981	173	5.15329	1	36	3.58352	1	88	4.47734	86	4.45435	2.3	0.832909	0	0	1	1	1	0.739	-2.3	0.618	-1.8
295	0	1	1	1	2	1	61	4.11087	1	23.8	3.16969	1	120	4.78749	60	4.09434	13.7	2.6174	216	5.37528	155	5.04343	1	43	3.7612	1	121	4.79579	90	4.49981	4.8	1.56862	0	0	3	2		0.869	-1.2	0.762	-0.8
296	0	1	1	1	1	1	66	4.18965	1	23.9	3.17388	1	150	5.01064	70	4.2485	12.7	2.5416	182	5.20401	138	4.92725	1	44	3.78419	1	103	4.63473	95	4.55388	3.1	1.1314	0	0	1	1		0.899	-0.9	0.816	-0.3
297	0	2	1	2	3	2	72	4.27667	2	22.8	3.12676	1	130	4.86753	70	4.2485	13.9	2.63189	226	5.42053	181	5.1985	1	66	4.18965	2	150	5.01064	135	4.90527	3.4	1.22378	0	0	1	1	1	0.703	-2.6	0.709	-1.2
298	0	1	1	1	2	2	69	4.23411	1	22.7	3.12236	1	140	4.94164	70	4.2485	13.4	2.59525	170	5.1358	342	5.83481	2	44	3.78419	1	89	4.48864	113	4.72739	5.6	1.72277	0	0	1	1	1	0.763	-2.1	0.708	-1.2
299	1	2	1	2	3	2	68	4.21951	1	24	3.17805	1	130	4.86753	80	4.38203	12.6	2.5337	182	5.20401	213	5.36129	2	50	3.91202	2	110	4.70048	89	4.48864	5.9	1.77495	0	0	2	2		0.713	-2.5	0.572	-2.4
300	0	2	1	2	3	2	62	4.12713	1	21.7	3.07731	1	100	4.60517	60	4.09434	13.1	2.57261	147	4.99043	100	4.60517	1	48	3.8712	1	77	4.34381	93	4.5326	6.7	1.90211	1	0	1	1	0	0.678	-2.8	0.702	-1.3
301	0	2	1	2	3	2	65	4.17439	1	22.3	3.10459	1	120	4.78749	70	4.2485	12.3	2.5096	249	5.51745	109	4.69135	1	61	4.11087	2	178	5.18178	88	4.47734	4.6	1.52606	0	0	4	2		0.68	-2.8	0.682	-1.5
302	0	1	1	1	2	1	64	4.15888	1	24.2	3.18635	1	140	4.94164	80	4.38203	13.6	2.61007	160	5.07517	121	4.79579	1	42	3.73767	1	113	4.72739	113	4.72739	5.4	1.6864	0	0	2	2		0.831	-1.5	0.788	-0.5
303	1	2	1	2	3	2	72	4.27667	2	28	3.3322	2	140	4.94164	60	4.09434	12.5	2.52573	105	4.65396	66	4.18965	1	41	3.71357	1	56	4.02535	143	4.96284	2.4	0.875469	0	0	1	1		0.65	-3.1	0.711	-1.2
304	1	2	2	2	3	3	77	4.34381	2	18.9	2.93916	1	130	4.86753	60	4.09434	13.6	2.61007	166	5.11199	86	4.45435	1	52	3.95124	2	92	4.52179	117	4.76217	3.8	1.335	0	0	3	2		0.711	-2.6	0.534	-2.8
305	1	1	1	1	2	2	68	4.21951	1	23.8	3.16969	1	140	4.94164	80	4.38203	13.4	2.59525	216	5.37528	287	5.65948	2	56	4.02535	2	144	4.96981	80	4.38203	5.8	1.75786	0	0	4	2		0.885	-1	0.672	-1.6
306	1	1	1	1	1	2	60	4.09434	1	24.8	3.21084	1	110	4.70048	60	4.09434	12.2	2.50144	166	5.11199	102	4.62497	1	46	3.82864	1	94	4.54329	82	4.40672	4	1.38629	0	0	1	1	1	0.939	-0.6	0.689	-1.1
307	0	1	1	1	2	2	61	4.11087	1	22.4	3.10906	1	110	4.70048	50	3.91202	13.3	2.58776	204	5.31812	246	5.50533	2	52	3.95124	2	103	4.63473	86	4.45435	3.2	1.16315		0				0.733	-2.4	0.685	-1.1
308	0	2	1	2	3	2	61	4.11087	1	20.2	3.00568	1	110	4.70048	50	3.91202	12.7	2.5416	161	5.0814	99	4.59512	1	43	3.7612	1	112	4.7185	84	4.43082	4.7	1.54756	0	0	1	1	0	0.728	-3	0.723	-1.1
309	1	2	1	2	3	2	63	4.14313	1	22.8	3.12676	1	140	4.94164	90	4.49981	14.4	2.66723	248	5.51343	223	5.40717	2	62	4.12713	2	136	4.91265	107	4.67283	4.4	1.4816	0	0	1	1		0.711	-2.6	0.668	-1.6
310	1	1	1	1	1	1	61	4.11087	1	22.7	3.12236	1	110	4.70048	60	4.09434	14.4	2.66723	156	5.04986	133	4.89035	1	41	3.71357	1	96	4.56435	96	4.56435	4	1.38629	0	0	4	2		0.672	-0.9	0.78	-0.6
311	1	1	1	1	2	1	63	4.14313	1	26.1	3.26194	2	130	4.86753	70	4.2485	11.7	2.45959	141	4.94876	210	5.34711	2	51	3.93183	2	70	4.2485	93	4.5326	5.4	1.6864	0	0	2	2		0.892	-1	0.743	-0.9
312	0	1	1	1	1	1	65	4.17439	1	21.8	3.08191	1	130	4.86753	80	4.38203	14	2.63906	240	5.48064	80	4.38203	1	34	3.52636	1	193	5.26269	92	4.52179	5.3	1.66771	0	0	1	1		0.973	-0.3	0.961	1
313	1	1	1	1	2	2	68	4.21951	1	20.1	3.00072	1	140	4.94164	70	4.2485	12.1	2.49321	215	5.37064	121	4.79579	1	61	4.11087	2	125	4.82831	79	4.36945	4.1	1.41099	0	0	1	1	1	0.752	-2.2	0.661	-1.7
314	0	1	1	1	2	1	65	4.17439	1	20.8	3.03495	1	110	4.70048	70	4.2485	11.9	2.47654	139	4.93447	94	4.54329	1	48	3.8712	1	85	4.44265	78	4.35671	3.9	1.36098	0	0	2	2		0.814	-1.7	0.781	-0.6
315	0	1	1	1	2	1	66	4.18965	1	26.2	3.26576	2	140	4.94164	80	4.38203	11.2	2.41591	215	5.37064	98	4.58497	1	86	4.45435	2	125	4.82831	90	4.49981	4.1	1.41099	0	0	2	2		0.858	-1.3	0.808	0.3
316	0	1	1	1	2	2	60	4.09434	1	23	3.13549	1	160	5.07517	90	4.49981	15.2	2.7213	196	5.27811	186	5.22575	1	43	3.7612	1	109	4.69135	88	4.47734	3.6	1.28093	0	0				0.78	-2	0.712	-1.2
317	0	1	1	1	2	2	64	4.15888	1	25.4	3.23475	2	110	4.70048	50	3.91202	12.9	2.55723	254	5.53733	125	4.82831	1	57	4.04305	2	138	4.92725	88	4.47734	5.2	1.64866	0	0	1	1		0.78	-2	0.688	-1.4
318	1	2	1	2	3	2	68	4.21951	1	20.5	3.02042	1	140	4.94164	80	4.38203	11.9	2.47654	171	5.14166	131	4.8752	1	46	3.82864	1	115	4.74493	100	4.60517	3.9	1.36098	0	0	1	1		0.671	-2.9	0.583	-2.3
319	1	1	1	1	2	2	61	4.11087	1	27.9	3.32863	2	160	5.07517	100	4.60517	15.6	2.74727	200	5.29832	299	5.70044	2	40	3.68888	1	110	4.70048	101	4.61512	5.1	1.62924	0	0	2	2	1	0.774	-2	0.674	-1.5
320	0	1	1	1	2	1	68	4.21951	1	21.5	3.06805	1	110	4.70048	60	4.09434	14.9	2.70136	201	5.3033	95	4.55388	1	78	4.35671	2	126	4.83628	105	4.65396	3.2	1.16315	0	0	2	2		0.877	-1.1	0.819	-0.3
321	1	2	1	2	3	2	64	4.15888	1	24.3	3.19048	1	140	4.94164	80	4.38203	13.8	2.62467	265	5.57973	161	5.0814	1	50	3.91202	2	155	5.04343	94	4.54329	7.6	2.02815	0	0	3	2		0.671	-2.9	0.705	-1.3
322	0	1	1	1	2	1	61	4.11087	1	25.9	3.25424	2	110	4.70048	60	4.09434	12.8	2.54945	231	5.44242	149	5.00395	1	36	3.58352	1	166	5.11199	86	4.45435	4.6	1.52606	0	0	1	1		0.822	-1.6	0.777	-0.6
323	0	1	1	1	2	1	77	4.34381	2	25.7	3.24649	2	140	4.94164	70	4.2485	12.5	2.52573	194	5.26786	174	5.15906	1	40	3.68888	1	134	4.89784	115	4.74493	6.3	1.84055	0	0	2	2	0	0.837	-1.5	0.771	-0.7
324	0	1	1	1	2	2	67	4.20469	1	24.4	3.19458	1	120	4.78749	70	4.2485	4.8	1.56862	160	5.07517	138	4.92725	1	33	3.49651	1	113	4.72739	95	4.55388	2.4	0.875469	0	0	1	1	1	0.755	-2.2	0.684	-1.5
325	0	1	1	1	1	1	62	4.12713	1	24.2	3.18635	1	130	4.86753	70	4.2485	15.2	2.7213	210	5.34711	82	4.40672	1	68	4.21951	2	140	4.94164	89	4.48864	6.7	1.90211	0	0	1	1	0	1.099	0.8	0.918	0.6
326	1	1	1	1	1	1	66	4.18965	1	21.7	3.07731	1	130	4.86753	80	4.38203	13.9	2.63189	226	5.42053	340	5.82895	2	45	3.80666	1	151	5.01728	114	4.7362	6.2	1.82455	0	0	1	1	0	1.036	0.3	0.885	0.3
327	1	2	1	2	3	2	67	4.20469	1	21.6	3.07269	1	120	4.78749	60	4.09434	13.5	2.60269	153	5.03044	115	4.74493	1	42	3.73767	1	101	4.61512	86	4.45435	2.9	1.06471	0	0	1	1		0.636	-3.2	0.642	-1.8
328	0	1	1	1	2	1	68	4.21951	1	26.5	3.27714	2	130	4.86753	80	4.38203	12.5	2.52573	157	5.05625	158	5.0626	1	55	4.00733	2	84	4.43082	98	4.58497	5	1.60944	0	0	2	2		0.849	-1.4	0.933	0.7
329	1	1	1	1	2	1	62	4.12713	1	21	3.04452	1	150	5.01064	70	4.2485	12.4	2.5177	158	5.0626	149	5.00395	1	36	3.58352	1	88	4.47734	89	4.48864	5.6	1.72277	0	0	1	1	0	0.854	-1.3	0.814	-0.3
330	0	1	1	1	2	1	60	4.09434	1	22.5	3.11352	1	130	4.86753	70	4.2485	14.1	2.64617	209	5.34233	183	5.20949	1	61	4.11087	2	137	4.91998	90	4.49981	5.8	1.75786	0	0	3	2	1	0.842	-1.4	0.858	0.1
331	1	1	1	1	2	1	60	4.09434	1	30.4	3.41444	2	140	4.94164	70	4.2485	12.2	2.50144	170	5.1358	71	4.26268	1	67	4.20469	2	98	4.58497	97	4.57471	4	1.38629	0	0	3	2	1	0.857	-1.3	0.828	-0.2
332	0	1	1	1	1	1	73	4.29046	2	25.9	3.25424	2	130	4.86753	60	4.09434	14.2	2.65324	167	5.11799	124	4.82028	1	52	3.95124	2	100	4.60517	89	4.48864	5.8	1.75786	1	0	1	1		1.037	0.3	0.971	1
333	0	1	1	1	2	1	60	4.09434	1	30	3.4012	2	130	4.86753	80	4.38203	13.5	2.60269	177	5.17615	142	4.95583	1	38	3.63759	1	102	4.62497	90	4.49981	5.8	1.75786	0	0	2	2	0	0.734	-2.4	0.892	0.4
334	1	2	1	2	3	2	71	4.26268	2				140	4.94164	80	4.38203	13.7	2.6174	247	5.50939	267	5.58725	2	42	3.73767	1	168	5.12396	79	4.36945	5.3	1.66771	0	0	2	2		0.71	-2.6	0.592	-2.2
335	1	2	1	2	3	2	62	4.12713	1	24	3.17805	1	120	4.78749	80	4.38203	15.6	2.74727	154	5.03695	367	5.90536	2	33	3.49651	1	78	4.35671	78	4.35671	4.4	1.4816	0	0	1	1		0.651	-3.1	0.706	-1.3
336	1	1	1	1	2	1	74	4.30407	2	18	2.89037	1	130	4.86753	60	4.09434	13.1	2.57261	189	5.24175	168	5.12396	1	82	4.40672	2	88	4.47734	95	4.55388	2.9	1.06471	0	0	3	2		0.772	-2	0.775	-0.7
337	1	1	1	1	2	1	60	4.09434	1	23.1	3.13983	1	100	4.60517	60	4.09434	14	2.63906	186	5.22575	83	4.41884	1	71	4.26268	2	95	4.55388	97	4.57471	3.3	1.19392	0	0	3	2		0.766	-2.1	0.75	-0.9
338	0	1	1	1	2	1	61	4.11087	1	23.6	3.16125	1	110	4.70048	70	4.2485	14.7	2.68785	220	5.39363	127	4.84419	1	65	4.17439	2	117	4.76217	116	4.75359	4.3	1.45862	0	0	1	1		0.845	-1.4	0.843	-0.1
339	0	1	1	1	1	1	66	4.18965	1	27.1	3.29953	2	130	4.86753	60	4.09434	13.3	2.58776	217	5.3799	100	4.60517	1	43	3.7612	1	168	5.12396	90	4.49981	5.5	1.70475	0	0	3	2		1.219	1.9	1.052	1.7
340	1	1	1	1	1	1	67	4.20469	1	27.2	3.30322	2	140	4.94164	80	4.38203	11.7	2.45959	171	5.14166	168	5.12396	1	38	3.63759	1	120	4.78749	107	4.67283	7.8	2.05412	1	0	1	1		0.949	-0.5	0.747	-0.9
341	0	1	1	1	2	2	63	4.14313	1	18.7	2.92852	1	100	4.60517	50	3.91202	13.3	2.58776	199	5.2933	58	4.06044	1	67	4.20469	2	103	4.63473	99	4.59512	5.6	1.72277	0	0	2	2		0.731	-2.4	0.614	-2.1
342	0	2	1	2	3	2	66	4.18965	1	22.4	3.10906	1	130	4.86753	80	4.38203	13.7	2.6174	141	4.94876	89	4.48864	1	42	3.73767	1	98	4.58497	101	4.61512	3.9	1.36098	0	0	1	1		0.672	-2.9	0.654	-1.7
343	0	1	1	1	2	1	60	4.09434	1	26.9	3.29213	2	120	4.78749	80	4.38203	13.2	2.58022	172	5.14749	160	5.07517	1	42	3.73767	1	116	4.75359	90	4.49981	4.2	1.43508	0	0	1	1		0.795	-1.8	0.757	-0.8
344	0	1	1	1	2	1	72	4.27667	2	26.3	3.26957	2	140	4.94164	80	4.38203	13.9	2.63189	194	5.26786	88	4.47734	1	60	4.09434	2	129	4.85981	82	4.40672	4.4	1.4816	0	0	1	1		0.726	-2.4	0.802	-0.4
345	0	1	1	1	2	1	61	4.11087	1	20.9	3.03975	1	120	4.78749	60	4.09434	12.9	2.55723	178	5.18178	58	4.06044	1	78	4.35671	2	97	4.57471	83	4.41884	4.5	1.50408	0	0	2	2		0.768	-2.1	0.892	0.4
346	0	1	1	1	2	1	60	4.09434	1	22.8	3.12676	1	120	4.78749	70	4.2485	15.3	2.72785	133	4.89035	58	4.06044	1	32	3.46574	1	91	4.51086	83	4.41884	3.7	1.30833	1	1	1	1	0	0.891	-1	0.779	-0.6
347	1	1	1	1	2	2	71	4.26268	2	20.8	3.03495	1	120	4.78749	80	4.38203	13.4	2.59525	196	5.27811	130	4.86753	1	54	3.98898	2	136	4.91265	92	4.52179	4.9	1.58924	0	0	4	2		0.81	-1.7	0.693	-1.4
348	0	1	1	1	2	2	70	4.2485	2	26	3.2581	2	110	4.70048	70	4.2485	12.8	2.54945	158	5.0626	134	4.89784	1	46	3.82864	1	102	4.62497	95	4.55388	6.3	1.84055	0	0	3	2	1	0.815	-1.7	0.734	-1
349	0	1	1	1	2	2	61	4.11087	1	17.9	2.8848	1	130	4.86753	60	4.09434	12.2	2.50144	172	5.14749	48	3.8712	1	84	4.43082	2	78	4.35671	89	4.48864	4.1	1.41099	0	0	2	2		0.778	-2	0.727	-1.1
350	1	1	1	1	1	1	74	4.30407	2	32.4	3.47816	2	130	4.86753	80	4.38203	13	2.56495	225	5.4161	198	5.28827	1	55	4.00733	2	125	4.82831	105	4.65396	8	2.07944	0	0	4	2	0	0.906	-0.9	0.881	0.3
351	0	1	1	1	2	1	60	4.09434	1	21.2	3.054	1	110	4.70048	70	4.2485	13.4	2.59525	174	5.15906	210	5.34711	2	42	3.73767	1	93	4.5326	85	4.44265	5.8	1.75786	0	0	3	2		0.786	-1.9	0.776	-0.6
352	1	1	1	1	2	2	78	4.35671	2	24.5	3.19867	1	140	4.94164	80	4.38203	12.9	2.55723	196	5.27811	106	4.66344	1	50	3.91202	2	133	4.89035	82	4.40672	4.6	1.52606	0	0	1	1		0.737	-2.3	0.571	-2.4
353	1	2	1	2	3	2	65	4.17439	1	22.4	3.10906	1	120	4.78749	70	4.2485	12.7	2.5416	194	5.26786	64	4.15888	1	66	4.18965	2	127	4.84419	89	4.48864	6.1	1.80829	0	0	1	1		0.629	-3.3	0.675	-1.5
354	0	1	1	1	1	1	63	4.14313	1	27.7	3.32143	2	140	4.94164	80	4.38203	14.5	2.67415	180	5.19296	100	4.60517	1	53	3.97029	2	124	4.82028	99	4.59512	2.8	1.02962	0	0	1	1		0.933	-0.6	0.828	-0.2
355	1	1	1	1	2	1	74	4.30407	2	29.2	3.37417	2	140	4.94164	70	4.2485	12.3	2.5096	167	5.11799	87	4.46591	1	59	4.07754	2	99	4.59512	73	4.29046	5.6	1.72277	0	0	3	2		0.885	-1	0.857	0.1
356	1	2	1	2	3	2	65	4.17439	1	24.2	3.18635	1	110	4.70048	70	4.2485	13.5	2.60269	179	5.18739	295	5.68698	2	33	3.49651	1	95	4.55388	102	4.62497	4.5	1.50408	0	0	1	1	0	0.675	-2.9	0.666	-1.6
357	1	2	1	2	3	2	65	4.17439	1	20.9	3.03975	1	120	4.78749	70	4.2485	13.6	2.61007	190	5.24702	219	5.38907	2	42	3.73767	1	108	4.68213	107	4.67283	4.5	1.50408	0	0	1	1	1	0.659	-3	0.626	-2
358	1	1	1	1	2	1	60	4.09434	1	25.5	3.23868	2	120	4.78749	70	4.2485	11.4	2.43361	209	5.34233	107	4.67283	1	52	3.95124	2	151	5.01728	107	4.67283	3.7	1.30833	0	0	3	2		0.763	-2.1	0.781	-0.6
359	0	1	1	1	2	2	76	4.33073	2	22.2	3.10009	1	130	4.86753	70	4.2485	12	2.48491	187	5.23111	89	4.48864	1	60	4.09434	2	117	4.76217	123	4.81218	4.4	1.4816	0	0	4	2		0.833	-1.5	0.68	-1.5
360	0	1	1	1	1	2	69	4.23411	1	22.3	3.10459	1	110	4.70048	60	4.09434	12.6	2.5337	206	5.32788	140	4.94164	1	45	3.80666	1	123	4.81218	97	4.57471	5.5	1.70475	0	0	1	1		1.01	0	0.728	-1.1
361	1	2	1	2	3	2	83	4.41884	2	24.9	3.21487	1	150	5.01064	80	4.38203	13.8	2.62467	178	5.18178	88	4.47734	1	59	4.07754	2	114	4.7362	90	4.49981	3.8	1.335	1	0	1	1		0.656	-3	0.692	-1.4
362	0	1	1	1	2	2	61	4.11087	1	29.5	3.38439	2	130	4.86753	80	4.38203	14.7	2.68785	270	5.59842	158	5.0626	1	57	4.04305	2	203	5.31321	96	4.56435	4.7	1.54756	0	0	3	2	1	0.891	-1	0.684	-1.1
363	0	1	1	1	1	1	65	4.17439	1	24.3	3.19048	1	140	4.94164	80	4.38203	12	2.48491	297	5.69373	86	4.45435	1	60	4.09434	2	227	5.42495	79	4.36945	7.3	1.98787	0	0				0.998	-0.1	0.788	-0.1
364	1	1	1	1	2	2	66	4.18965	1	27.8	3.32504	2	110	4.70048	60	4.09434	13.3	2.58776	198	5.28827	93	4.5326	1	56	4.02535	2	110	4.70048	93	4.5326	6.2	1.82455	0	1	1	1	0	0.863	-1.2	0.64	-1.5
365	0	1	1	1	2	2	66	4.18965	1	27.7	3.32143	2	120	4.78749	50	3.91202	13.8	2.62467	158	5.0626	220	5.39363	2	42	3.73767	1	90	4.49981	101	4.61512	5.6	1.72277	0	0	1	1	1	0.814	-1.7	0.583	-2.1
366	0	1	1	1	2	1	60	4.09434	1	25.1	3.22287	2	130	4.86753	80	4.38203	13.9	2.63189	232	5.44674	166	5.11199	1	58	4.06044	2	169	5.1299	100	4.60517	2.7	0.993252	1	0	2	2		0.833	-1.5	0.748	-0.5
367	1	1	2	2	2	3	66	4.18965	1	21.3	3.05871	1	110	4.70048	70	4.2485	12.1	2.49321	218	5.3845	156	5.04986	1	43	3.7612	1	152	5.02388	102	4.62497	3.2	1.16315	0	0	2	2		0.73	-2.4	0.477	-3
368	0	1	1	1	1	2	60	4.09434	1	21.9	3.08649	1	120	4.78749	70	4.2485	13.1	2.57261	155	5.04343	117	4.76217	1	49	3.89182	1	98	4.58497	81	4.39445	4.6	1.52606	0	0	1	1		1.262	2.2	0.664	-1.3
369	1	1	1	1	2	2	64	4.15888	1	22.5	3.11352	1	110	4.70048	60	4.09434	12.6	2.5337	184	5.21494	81	4.39445	1	63	4.14313	2	99	4.59512	101	4.61512	4.4	1.4816	0	0	4	2	0	0.786	-1.9	0.608	-1.8
370	0	1	1	1	1	2	60	4.09434	1	23.7	3.16548	1	140	4.94164	70	4.2485	12.1	2.49321	214	5.36598	70	4.2485	1	60	4.09434	2	108	4.68213	93	4.5326	4.5	1.50408	0	0	2	2		0.914	-0.8	0.62	-1.7
371	0	1	1	1	2	2	66	4.18965	1	21.5	3.06805	1	120	4.78749	60	4.09434	12.6	2.5337	154	5.03695	164	5.09987	1	59	4.07754	2	73	4.29046	122	4.80402	3	1.09861	0	0	1	1		0.779	-2	0.665	-1.3
372	1	1	1	1	1	2	64	4.15888	1	22.5	3.11352	1	110	4.70048	60	4.09434	12.6	2.5337	195	5.273	152	5.02388	1	58	4.06044	2	120	4.78749	82	4.40672	3.2	1.16315	0	0	1	1	0	0.929	-0.7	0.44	-2.1
373	0	1	1	1	2	2	61	4.11087	1	23.4	3.15274	1	120	4.78749	80	4.38203	12.2	2.50144	209	5.34233	147	4.99043	1	49	3.89182	1	145	4.97673	78	4.35671	3.5	1.25276	0	0	1	1		0.818	-1.6	0.676	-1.2
374	0	1	1	1	2	2	60	4.09434	1	25	3.21888	2	120	4.78749	80	4.38203	15.1	2.71469	207	5.33272	333	5.80814	2	46	3.82864	1	124	4.82028	81	4.39445	5.2	1.64866	0	0	1	1		0.794	-1.8	0.593	-2
375	0	1	1	1	2	2	62	4.12713	1	23.7	3.16548	1	120	4.78749	70	4.2485	15.8	2.76001	180	5.19296	75	4.31749	1	50	3.91202	2	116	4.75359	106	4.66344	6.4	1.8563	1	0	4	2		0.825	-1.6	0.64	-1.5
376	1	1	1	1	1	2	61	4.11087	1	25.6	3.24259	2	100	4.60517	70	4.2485	14.1	2.64617	139	4.93447	49	3.89182	1	56	4.02535	2	71	4.26268	85	4.44265	4.5	1.50408	0	0	1	1		1.028	0.2	0.687	-1.1
377	1	1	1	1	2	1	60	4.09434	1	23.7	3.16548	1	120	4.78749	70	4.2485	11.9	2.47654	191	5.25227	113	4.72739	1	41	3.71357	1	135	4.90527	95	4.55388	4.2	1.43508	0	0	3	2	0	0.875	-1.1	0.72	-0.8
378	0	1	2	2	2	3	66	4.18965	1	20.4	3.01553	1	140	4.94164	70	4.2485	12.5	2.52573	179	5.18739	110	4.70048	1	51	3.93183	2	138	4.92725	99	4.59512	7	1.94591	0	0	4	2	1	0.79	-1.9	0.494	-2.9
379	0	2	1	2	3	2	67	4.20469	1	24.9	3.21487	1	140	4.94164	70	4.2485	13.1	2.57261	200	5.29832	113	4.72739	1	64	4.15888	2	122	4.80402	93	4.5326	4	1.38629	0	0	1	1	0	0.654	-3.1	0.562	-2.3
380	1	2	2	2	3	3	67	4.20469	1	20.6	3.02529	1	110	4.70048	70	4.2485	14.3	2.66026	145	4.97673	155	5.04343	1	55	4.00733	2	74	4.30407	92	4.52179	4.5	1.50408	0	0	2	2	1	0.521	-4.2	0.499	-2.8
381	0	1	1	1	2	2	66	4.18965	1	24.8	3.21084	1	120	4.78749	70	4.2485	11.5	2.44235	159	5.0689	203	5.31321	2	37	3.61092	1	90	4.49981	97	4.57471	4.8	1.56862	0	0	1	1		0.812	-2.1	0.574	-2.1
382	0	1	1	1	2	2	69	4.23411	1	28	3.3322	2	140	4.94164	70	4.2485	13.5	2.60269	211	5.35186	255	5.54126	2	36	3.58352	1	144	4.96981	95	4.55388	5.1	1.62924	0	0	1	1		0.834	-1.5	0.62	-1.7
383	1	1	1	1	2	2	65	4.17439	1	25	3.21888	2	120	4.78749	70	4.2485	13.3	2.58776	191	5.25227	82	4.40672	1	90	4.49981	2	94	4.54329	102	4.62497	5.1	1.62924	0	0	3	2		0.882	-1.1	0.612	-1.8
384	0	1	1	1	2	1	60	4.09434	1	25.2	3.22684	2	120	4.78749	70	4.2485	12.7	2.5416	180	5.19296	78	4.35671	1	77	4.34381	2	98	4.58497	115	4.74493	4.9	1.58924	1	0	2	2	0	0.876	-1.1	0.798	0
385	1	2	2	2	3	3	70	4.2485	2	22.8	3.12676	1	170	5.1358	100	4.60517	15.2	2.7213	197	5.2832	152	5.02388	1	45	3.80666	1	141	4.94876	109	4.69135	4.7	1.54756	0	0	4	2	1	0.609	-3.5	0.369	-4.1
386	1	1	1	1	1	1	60	4.09434	1	25.6	3.24259	2	140	4.94164	80	4.38203	14.2	2.65324	204	5.31812	93	4.5326	1	52	3.95124	2	142	4.95583	108	4.68213	4.4	1.4816	0	0	2	2		1.07	0.6	0.847	0.4
387	0	1	1	1	1	1	61	4.11087	1	26	3.2581	2	150	5.01064	80	4.38203	14.3	2.66026	185	5.22036	177	5.17615	1	48	3.8712	1	102	4.62497	102	4.62497	6.6	1.88707	0	0	1	1	0	0.933	-0.6	0.716	-0.8
388	0	1	1	1	2	2	61	4.11087	1	21.3	3.05871	1	110	4.70048	60	4.09434	13.2	2.58022	186	5.22575	245	5.50126	2	46	3.82864	1	115	4.74493	81	4.39445	4.5	1.50408	0	0	2	2	0	0.756	-2.2	0.622	-1.7
389	0	1	1	1	1	2	63	4.14313	1	27.3	3.30689	2	100	4.60517	60	4.09434	13.4	2.59525	232	5.44674	115	4.74493	1	51	3.93183	2	164	5.09987	84	4.43082	4.2	1.43508	0	0	4	2		1.081	0.7	0.631	-1.6
390	0	1	1	1	2	2	63	4.14313	1	24.7	3.2068	1	140	4.94164	70	4.2485	13.6	2.61007	139	4.93447	68	4.21951	1	53	3.97029	2	73	4.29046	94	4.54329	4.5	1.50408	0	0	1	1		0.883	-1.1	0.547	-2.4
391	0	1	1	1	1	2	63	4.14313	1	21.5	3.06805	1	110	4.70048	50	3.91202	14.9	2.70136	179	5.18739	70	4.2485	1	57	4.04305	2	98	4.58497	75	4.31749	4.4	1.4816	1	0	3	2	1	1.022	0.1	0.637	-1.5
392	1	1	1	1	2	2	61	4.11087	1	26.5	3.27714	2	150	5.01064	90	4.49981	14.3	2.66026	149	5.00395	90	4.49981	1	43	3.7612	1	97	4.57471	95	4.55388	3.8	1.335	1	0	1	1		0.86	-1.3	0.558	-2.3
393	1	1	1	1	2	2	69	4.23411	1	26.7	3.28466	2	140	4.94164	70	4.2485	12.8	2.54945	215	5.37064	182	5.20401	1	54	3.98898	2	158	5.0626	92	4.52179	6	1.79176	0	0	1	1		0.788	-1	0.593	-2
394	1	1	2	2	2	3	65	4.17439	1	22.7	3.12236	1	160	5.07517	80	4.38203	14.4	2.66723	243	5.49306	150	5.01064	1	58	4.06044	2	152	5.02388	131	4.8752	4.6	1.52606	0	0	1	1		0.727	-2.1	0.484	-3
395	0	1	1	1	2	2	64	4.15888	1	24.2	3.18635	1	120	4.78749	60	4.09434	12.9	2.55723	147	4.99043	66	4.18965	1	69	4.23411	2	69	4.23411	82	4.40672	4.5	1.50408	0	0	2	2		0.769	-2.1	0.594	-2
396	0	1	1	1	1	1	60	4.09434	1	23.9	3.17388	1	120	4.78749	60	4.09434	13.3	2.58776	170	5.1358	191	5.25227	1	41	3.71357	1	92	4.52179	92	4.52179	5.8	1.75786	0	0	2	2		0.924	-0.7	0.846	0.4
397	0	1	1	1	2	2	62	4.12713	1	20.2	3.00568	1	120	4.78749	70	4.2485	14	2.63906	229	5.43372	77	4.34381	1	59	4.07754	2	159	5.0689	96	4.56435	5	1.60944	0	0	2	2		0.747	-2.2	0.592	-2
398	0	1	1	1	1	2	75	4.31749	2	22.5	3.11352	1	140	4.94164	70	4.2485	13.6	2.61007	277	5.62402	120	4.78749	1	80	4.38203	2	149	5.00395	105	4.65396	3.7	1.30833	0	0	3	2		0.993	-0.1	0.681	-1.1
399	1	1	2	2	2	3	68	4.21951	1	22	3.09104	1	140	4.94164	80	4.38203	13	2.56495	254	5.53733	111	4.70953	1	67	4.20469	2	175	5.16479	112	4.7185	4.5	1.50408	0	0	4	2	1	0.782	-1.9	0.524	-2.6
400	1	1	1	1	2	1	62	4.12713	1	27.8	3.32504	2	140	4.94164	70	4.2485	13.3	2.58776	145	4.97673	112	4.7185	1	45	3.80666	1	81	4.39445	86	4.45435	6.3	1.84055	0	0	1	1		0.809	-1.7	0.798	0
401	0	1	1	1	2	1	60	4.09434	1	20.5	3.02042	1	100	4.60517	60	4.09434	12.2	2.50144	189	5.24175	171	5.14166	1	38	3.63759	1	129	4.85981	87	4.46591	3.8	1.335	0	0	2	2	0	0.845	-1.4	0.704	-0.9
